# Supplementary material for: Visual odometry of Rhinecanthus aculeatus depends on the visual density of the environment
Source: Commun Biol. 2022 Oct 1;5:1045. doi: 10.1038/s42003-022-03925-5 (PMC9526725; doi:10.1038/s42003-022-03925-5)
Supplement: Supplementary file 4 — Supplementary Data 1 [file 42003_2022_3925_MOESM4_ESM.csv]

Fish	Treatment	Session	Session_Trial	Total_Trial	SA_Position	Start_point_Pixels	Estimate_point_Pixels	Start_Frame	End_Frame
Andy	2cm	1	1	1	10	1975.4	983.6	4	87
Andy	2cm	1	2	2	10	1976.9	878.5	7	144
Andy	2cm	1	3	3	10	1976.9	897.3	4	125
Andy	2cm	1	4	4	10	1975.4	865.9	5	117
Andy	2cm	1	5	5	10	1975.4	806.3	4	121
Andy	2cm	2	1	6	20	1832.6	541.1	7	88
Andy	2cm	2	2	7	20	1829.4	781.2	5	99
Andy	2cm	2	3	8	20	1827.9	759.2	3	93
Andy	2cm	2	4	9	20	1824.7	814.1	1	113
Andy	2cm	2	5	10	20	1824.7	724.7	11	124
Andy	2cm	3	1	11	0	2127.6	905.2	4	102
Andy	2cm	3	2	12	0	2126	1004	2	140
Andy	2cm	3	3	13	0	2129.2	1215.9	3	130
Andy	2cm	3	4	14	0	2126	1128	2	122
Andy	2cm	3	5	15	0	2127.6	1200.2	2	131
Andy	2cm	4	1	16	20	1823.2	487.7	6	143
Andy	2cm	4	2	17	20	1827.9	399.9	4	194
Andy	2cm	4	3	18	20	1826.3	533.3	4	199
Andy	2cm	4	4	19	20	1827.9	401.4	3	259
Andy	2cm	4	5	20	20	1824.7	567.8	5	197
Andy	2cm	5	1	21	10	1975.4	831.4	7	121
Andy	2cm	5	2	22	10	1975.4	718.4	6	180
Andy	2cm	5	3	23	10	1978.5	669.8	4	273
Andy	2cm	5	4	24	10	1976.9	387.3	3	344
Andy	2cm	5	5	25	10	1978.5	341.8	6	307
Andy	2cm	6	1	26	0	2124.5	1253.5	7	75
Andy	2cm	6	2	27	0	2121.3	1019.7	4	175
Andy	2cm	6	3	28	0	2124.5	1137.4	13	143
Andy	2cm	6	4	29	0	2116.6	845.5	1	236
Andy	2cm	6	5	30	0	2126	481.5	15	306
Andy	2cm	7	1	31	20	1832.6	756.1	5	123
Andy	2cm	7	2	32	20	1826.3	865.9	6	142
Andy	2cm	7	3	33	20	1823.2	636.8	3	206
Andy	2cm	7	4	34	20	1824.7	666.6	5	176
Andy	2cm	7	5	35	20	1824.7	459.5	4	244
Andy	2cm	8	1	36	0	2124.5	983.6	4	118
Andy	2cm	8	2	37	0	2127.6	1044.8	6	137
Andy	2cm	8	3	38	0	2122.9	953.8	5	219
Andy	2cm	9	1	39	10	1970.7	909.9	5	106
Andy	2cm	9	2	40	10	1973.8	837.7	12	186
Andy	2cm	9	3	41	10	1973.8	949.1	2	240
Andy	2cm	9	4	42	10	1976.9	950.7	8	343
Andy	2cm	9	6	43	10	1975.4	776.5	6	274
Andy	1cm	1	1	1	0	2104.1	1294.3	4	124
Andy	1cm	1	2	2	0	2104.1	1167.2	7	134
Andy	1cm	1	3	3	0	2104.1	1760.4	12	85
Andy	1cm	1	4	4	0	2104.1	1647.4	36	239
Andy	1cm	1	5	5	0	2102.5	1724.3	5	293
Andy	1cm	2	1	6	0	2104.1	1721.2	19	108
Andy	1cm	2	2	7	0	2104.1	1864	20	68
Andy	1cm	2	3	8	0	2104.1	1772.9	4	87
Andy	1cm	4	1	9	0	2135.4	2.9	13	157
Andy	1cm	4	2	10	0	2116.6	1845.1	5	107
Andy	1cm	4	3	11	0	2115	1656.8	5	611
Andy	1cm	4	4	12	0	2115	823.6	4	78
Andy	1cm	4	5	13	0	2116.6	1305.3	16	311
Andy	1cm	5	1	14	10	1959.7	999.3	5	502
Andy	1cm	5	2	15	10	1956.5	1543.8	4	345
Andy	1cm	5	3	16	10	1958.1	1335.1	4	203
Andy	1cm	5	4	17	10	1961.3	1451.3	7	93
Andy	1cm	6	1	18	10	1959.7	1308.5	9	180
Andy	1cm	6	2	19	10	1958.1	1625.4	27	78
Andy	1cm	6	3	20	10	1959.7	1677.2	5	51
Andy	1cm	6	4	21	10	1958.1	1355.5	2	129
Andy	1cm	6	5	22	10	1958.1	1691.3	2	66
Andy	1cm	7	1	23	10	1973.8	1658.4	3	37
Andy	1cm	7	2	24	10	1973.8	1506.2	3	73
Andy	1cm	7	3	25	10	1975.4	1710.2	4	44
Andy	1cm	7	4	26	10	1972.2	1493.6	10	67
Andy	1cm	7	5	27	10	1975.4	1529.7	7	103
Andy	1cm	7	6	28	10	1975.4	1354	4	143
Andy	1cm	8	1	29	20	1826.3	1493.6	5	51
Andy	1cm	8	2	30	20	1829.4	1366.5	3	48
Andy	1cm	8	3	31	20	1827.9	1402.6	3	76
Andy	1cm	8	4	32	20	1827.9	1338.3	1	72
Andy	1cm	8	5	33	20	1826.3	1074.6	5	272
Andy	1cm	9	1	34	20	1818.5	1586.2	6	37
Andy	1cm	9	2	35	20	1827.9	1159.4	1	108
Andy	1cm	9	3	36	20	1824.7	1234.7	9	75
Andy	1cm	9	4	37	20	1827.9	1468.5	2	50
Andy	1cm	9	5	38	20	1824.7	1220.6	3	78
Andy	1cm	10	1	39	20	1824.7	1479.5	5	47
Andy	1cm	10	2	40	20	1824.7	1503	3	40
Andy	1cm	10	3	41	20	1812.2	1473.2	2	48
Andy	1cm	10	4	42	20	1810.6	1245.7	16	114
Andy	1cm	10	5	43	20	1809	1040.1	3	116
Andy	1cm	10	6	44	20	1826.3	1037	2	109
Andy	0cm	1	1	1	0	2127.6	1622.3	5	86
Andy	0cm	1	2	2	0	2127.6	1570.5	1	60
Andy	0cm	1	3	3	0	2121.3	1821.6	12	91
Andy	0cm	1	4	4	0	2126	177	8	435
Andy	0cm	1	5	5	0	2127.6	927.1	2	302
Andy	0cm	2	1	6	0	2116.6	691.7	2	221
Andy	0cm	2	2	7	0	2113.5	691.7	7	214
Andy	0cm	2	3	8	0	2116.6	1418.3	5	235
Andy	0cm	2	4	9	0	2126	559.9	4	176
Andy	0cm	2	5	10	0	2126	241.4	10	655
Andy	0cm	3	1	11	0	2129.2	710.6	9	168
Andy	0cm	3	2	12	0	2130.7	798.5	8	183
Andy	0cm	3	3	13	0	2129.2	621.1	4	176
Andy	0cm	3	4	14	0	2129.2	261.8	3	213
Andy	0cm	3	5	15	0	2126	155.1	5	435
Andy	0cm	4	1	16	10	1983.2	1543.8	6	62
Andy	0cm	4	2	17	10	1986.4	1253.5	6	98
Andy	0cm	4	3	18	10	1983.2	238.2	4	269
Andy	0cm	4	4	19	10	1987.9	43.7	6	251
Andy	0cm	4	5	20	10	1986.4	2.9	5	310
Andy	0cm	5	1	21	10	1981.7	1561.1	8	56
Andy	0cm	5	2	22	10	1984.8	851.8	6	153
Andy	0cm	5	3	23	10	1983.2	89.2	6	244
Andy	0cm	5	4	24	10	1980.1	2.9	4	200
Andy	0cm	5	5	25	10	1981.7	1.3	20	183
Andy	0cm	6	1	26	10	1969.1	1427.7	8	82
Andy	0cm	6	2	27	10	1969.1	914.6	4	170
Andy	0cm	6	3	28	10	1969.1	539.5	6	217
Andy	0cm	6	4	29	10	1969.1	410.9	6	210
Andy	0cm	6	5	30	10	1969.1	1	3	117
Andy	0cm	7	1	31	20	1831	1236.3	3	123
Andy	0cm	7	2	32	20	1829.4	1242.5	6	130
Andy	0cm	7	3	33	20	1829.4	936.5	3	114
Andy	0cm	7	4	34	20	1832.6	211.6	4	148
Andy	0cm	7	5	35	20	1834.1	90.7	8	115
Andy	0cm	8	1	36	20	1838.9	952.2	13	119
Andy	0cm	8	2	37	20	1838.9	399.9	8	99
Andy	0cm	8	3	38	20	1842	4.4	12	135
Andy	0cm	8	4	39	20	1842	1.3	12	136
Andy	0cm	8	5	40	20	1842	511.3	8	98
Andy	0cm	9	1	41	20	1834.1	1010.3	11	94
Andy	0cm	9	2	42	20	1838.9	1233.1	1	70
Andy	0cm	9	3	43	20	1837.3	698	4	155
Andy	0cm	9	4	44	20	1838.9	1041.7	2	65
Andy	0cm	9	5	45	20	1840.4	2.9	2	172
Andy	Check	1	1	1	20	1834.1	632.1	6	184
Andy	Check	1	2	2	20	1834.1	597.6	2	171
Andy	Check	1	3	3	20	1834.1	575.6	4	227
Andy	Check	1	4	4	20	1834.1	610.1	5	270
Andy	Check	1	5	5	20	1834.1	607	13	278
Andy	Check	2	1	6	0	2119.7	1137.4	3	123
Andy	Check	2	2	7	0	2124.5	1142.1	4	140
Andy	Check	2	3	8	0	2122.9	1228.4	7	174
Andy	Check	2	4	9	0	2121.3	1289.6	7	220
Andy	Check	2	5	10	0	2122.9	1306.9	11	181
Andy	Check	3	1	11	10	1973.8	600.7	4	170
Andy	Check	3	2	12	10	1970.7	726.3	3	175
Andy	Check	3	3	13	10	1972.2	986.8	5	149
Andy	Check	3	4	14	10	1973.8	817.3	6	146
Andy	Check	3	5	15	10	1972.2	1256.7	5	137
Andy	Check	4	1	16	20	1848.3	632.1	3	183
Andy	Check	4	2	17	20	1856.1	541.1	1	298
Andy	Check	4	3	18	20	1849.8	658.8	7	300
Andy	Check	4	4	19	20	1849.8	619.6	5	320
Andy	Check	4	5	20	20	1846.7	534.8	4	265
Andy	Check	5	1	21	0	2122.9	1132.7	4	110
Andy	Check	5	2	22	0	2119.7	1325.7	3	115
Andy	Check	5	3	23	0	2118.2	1211.2	7	184
Andy	Check	5	4	24	0	2119.7	1288.1	7	158
Andy	Check	5	5	25	0	2118.2	1217.4	1	183
Andy	Check	6	1	26	0	2121.3	544.2	5	183
Andy	Check	6	2	27	0	2124.5	680.8	9	308
Andy	Check	6	3	28	0	2118.2	1262.9	3	82
Andy	Check	6	4	29	0	2126	1317.9	1	151
Andy	Check	6	5	30	0	2124.5	1343	5	146
Andy	Check	7	1	31	10	1969.1	782.8	5	165
Andy	Check	7	2	32	10	1969.1	986.8	6	177
Andy	Check	7	3	33	10	1969.1	519.1	3	218
Andy	Check	7	4	34	10	1967.5	765.5	4	158
Andy	Check	7	5	35	10	1969.1	854.9	4	236
Andy	Check	8	1	36	20	1823.2	602.3	4	106
Andy	Check	8	2	37	20	1826.3	826.7	2	166
Andy	Check	8	3	38	20	1821.6	723.1	6	133
Andy	Check	8	4	39	20	1821.6	732.5	7	155
Andy	Check	8	5	40	20	1818.5	694.9	3	210
Andy	Check	9	1	41	10	1969.1	665.1	6	155
Andy	Check	9	2	42	10	1970.7	1171.9	2	149
Andy	Check	9	3	43	10	1969.1	1018.1	8	222
Andy	Check	9	4	44	10	1972.2	1104.5	3	173
Andy	Check	9	5	45	10	1969.1	765.5	5	301
Degas	1cm	1	1	1	10	1989.5	996.2	4	195
Degas	1cm	1	2	2	10	1986.4	800	3	159
Degas	1cm	1	3	3	10	1970.7	727.8	3	148
Degas	1cm	1	4	4	10	1973.8	889.5	3	141
Degas	1cm	1	5	5	10	1972.2	687	4	229
Degas	1cm	2	1	6	20	1837.3	1225.3	9	64
Degas	1cm	2	2	7	20	1837.3	1408.9	4	67
Degas	1cm	2	3	8	20	1843.6	1160.9	5	107
Degas	1cm	2	4	9	20	1840.4	1236.3	5	64
Degas	1cm	2	5	10	20	1835.7	1266.1	6	83
Degas	1cm	3	1	11	0	2116.6	1565.8	10	82
Degas	1cm	3	2	12	0	2118.2	1639.6	3	70
Degas	1cm	3	3	13	0	2116.6	1558	3	131
Degas	1cm	3	4	14	0	2118.2	1479.5	4	137
Degas	1cm	3	5	15	0	2121.3	1424.6	10	137
Degas	1cm	4	1	16	10	1987.9	1477.9	8	55
Degas	1cm	4	2	17	10	1975.4	1509.3	5	66
Degas	1cm	4	3	18	10	1981.7	1430.9	8	96
Degas	1cm	4	4	19	10	1976.9	1332	3	80
Degas	1cm	4	5	20	10	1975.4	1344.5	4	79
Degas	1cm	5	1	21	20	1827.9	1234.7	3	56
Degas	1cm	5	2	22	20	1832.6	996.2	44	229
Degas	1cm	5	3	23	20	1832.6	811	5	117
Degas	1cm	5	4	24	20	1826.3	818.9	3	120
Degas	1cm	5	5	25	20	1829.4	1280.2	7	64
Degas	1cm	6	1	26	0	2110.3	1233.1	6	146
Degas	1cm	6	2	27	0	2108.8	1049.5	6	133
Degas	1cm	6	3	28	0	2107.2	854.9	7	213
Degas	1cm	6	4	29	0	2108.8	1087.2	9	171
Degas	1cm	6	5	30	0	2107.2	643.1	10	190
Degas	1cm	7	1	31	10	1953.4	880.1	2	229
Degas	1cm	7	2	32	10	1953.4	837.7	11	149
Degas	1cm	7	3	33	10	1951.8	613.3	8	178
Degas	1cm	7	4	34	10	1951.8	847.1	7	161
Degas	1cm	7	5	35	10	1950.3	704.3	8	253
Degas	1cm	8	1	36	20	1820	1195.5	12	88
Degas	1cm	8	2	37	20	1818.5	1412	1	59
Degas	1cm	8	3	38	20	1815.3	1322.6	16	106
Degas	1cm	8	4	39	20	1820	1421.4	7	64
Degas	1cm	8	5	40	20	1816.9	1401	1	80
Degas	1cm	9	1	41	20	1832.6	1223.7	15	173
Degas	1cm	9	2	42	20	1831	1333.6	3	52
Degas	1cm	9	3	43	20	1837.3	1364.9	5	72
Degas	1cm	9	4	44	20	1834.1	1004	3	242
Degas	1cm	9	5	45	20	1837.3	1157.8	1	125
Degas	0cm	1	1	1	20	1829.4	858.1	6	191
Degas	0cm	1	2	2	20	1826.3	581.9	3	291
Degas	0cm	1	3	3	20	1827.9	205.3	2	292
Degas	0cm	1	4	4	20	1831	250.8	11	192
Degas	0cm	1	5	5	20	1832.6	34.2	6	218
Degas	0cm	2	1	6	0	2138.6	429.7	12	401
Degas	0cm	2	2	7	0	2137	117.4	7	162
Degas	0cm	2	3	8	0	2135.4	117.4	10	251
Degas	0cm	2	4	9	0	2135.4	86	6	147
Degas	0cm	2	5	10	0	2137	98.6	2	129
Degas	0cm	3	1	11	0	2126	1190.8	7	104
Degas	0cm	3	2	12	0	2130.7	1124.9	3	202
Degas	0cm	3	3	13	0	2130.7	1295.9	3	88
Degas	0cm	3	4	14	0	2129.2	1244.1	9	132
Degas	0cm	3	5	15	0	2130.7	950.7	11	202
Degas	0cm	4	1	16	0	2130.7	286.9	1	312
Degas	0cm	4	2	17	0	2133.9	70.3	54	359
Degas	0cm	4	3	18	0	2130.7	781.2	4	134
Degas	0cm	4	4	19	0	2135.4	348.1	3	170
Degas	0cm	4	5	20	0	2137	542.7	6	175
Degas	0cm	5	1	21	10	1961.3	371.6	8	243
Degas	0cm	5	2	22	10	1973.8	89.2	13	208
Degas	0cm	5	3	23	10	1975.4	60.9	5	175
Degas	0cm	5	4	24	10	1972.2	392	6	249
Degas	0cm	5	5	25	10	1972.2	78.2	5	238
Degas	0cm	6	1	26	10	1978.5	114.3	3	151
Degas	0cm	6	2	27	10	1981.7	1057.4	11	202
Degas	0cm	6	3	28	10	1980.1	78.2	4	144
Degas	0cm	6	4	29	10	1978.5	1124.9	5	192
Degas	0cm	6	5	30	10	1978.5	222.5	9	192
Degas	0cm	7	1	31	10	1976.9	448.5	2	122
Degas	0cm	7	2	32	10	1978.5	884.8	29	214
Degas	0cm	7	3	33	10	1978.5	1099.7	7	152
Degas	0cm	7	4	34	10	1978.5	1043.3	9	161
Degas	0cm	7	5	35	10	1976.9	1452.8	6	269
Degas	0cm	8	1	36	20	1823.2	1010.3	9	143
Degas	0cm	8	2	37	20	1821.6	1076.2	16	156
Degas	0cm	8	3	38	20	1820	1069.9	1	154
Degas	0cm	8	4	39	20	1826.3	908.3	4	177
Degas	0cm	8	5	40	20	1821.6	484.6	27	308
Degas	0cm	9	1	41	20	1827.9	2.9	1	105
Degas	0cm	9	2	42	20	1826.3	1.3	4	60
Degas	0cm	9	3	43	20	1831	1.3	12	85
Degas	0cm	10	1	44	20	1834.1	167.6	10	139
Degas	2cm	1	1	1	0	2122.9	1311.6	4	75
Degas	2cm	1	2	2	0	2119.7	1049.5	3	167
Degas	2cm	1	3	3	0	2118.2	996.2	4	174
Degas	2cm	1	4	4	0	2121.3	902	2	215
Degas	2cm	1	5	5	0	2121.3	989.9	4	181
Degas	2cm	2	1	6	0	2115	776.5	8	189
Degas	2cm	2	2	7	0	2119.7	561.5	4	196
Degas	2cm	2	3	8	0	2122.9	920.9	5	172
Degas	2cm	2	4	9	0	2119.7	784.3	5	164
Degas	2cm	2	5	10	0	2116.6	705.9	10	217
Degas	2cm	3	1	11	10	1976.9	1065.2	4	132
Degas	2cm	3	2	12	10	1978.5	763.9	10	140
Degas	2cm	3	3	13	10	1980.1	594.5	4	255
Degas	2cm	3	4	14	10	1978.5	592.9	3	209
Degas	2cm	3	5	15	10	1975.4	569.3	2	336
Degas	2cm	4	1	16	10	1980.1	429.7	5	215
Degas	2cm	4	2	17	10	1976.9	635.3	5	216
Degas	2cm	4	3	18	10	1980.1	376.3	4	324
Degas	2cm	4	4	19	10	1980.1	627.4	5	253
Degas	2cm	4	5	20	10	1978.5	854.9	2	178
Degas	2cm	5	1	21	20	1827.9	640	7	162
Degas	2cm	5	2	22	20	1823.2	327.7	4	250
Degas	2cm	5	3	23	20	1826.3	241.4	3	297
Degas	2cm	5	4	24	20	1829.4	288.5	4	222
Degas	2cm	6	1	25	20	1827.9	589.7	4	192
Degas	2cm	6	2	26	20	1826.3	506.6	6	199
Degas	2cm	6	3	27	20	1827.9	414	2	201
Degas	2cm	6	4	28	20	1830.7	1333.2	3	64
Degas	2cm	7	1	29	20	1823.2	432.8	3	147
Degas	2cm	7	2	30	20	1824.7	591.3	4	134
Degas	2cm	7	3	31	20	1826.3	1029.1	2	95
Degas	2cm	7	4	32	20	1829.4	329.3	1	246
Degas	2cm	7	5	33	20	1826.3	536.4	5	139
Degas	2cm	8	1	34	0	2116.6	1022.9	5	111
Degas	2cm	8	2	35	0	2119.7	671.3	3	136
Degas	2cm	8	3	36	0	2122.9	900.5	3	142
Degas	2cm	8	4	37	0	2118.2	1118.6	3	103
Degas	2cm	8	5	38	0	2122.9	745.1	10	217
Degas	2cm	9	1	39	10	1980.1	738.8	3	130
Degas	2cm	9	2	40	10	1975.4	638.4	2	257
Degas	2cm	9	3	41	10	1975.4	564.6	4	217
Degas	2cm	9	4	42	10	1976.9	533.3	5	271
Degas	2cm	9	5	43	10	1978.5	982.1	4	172
Degas	2cm	10	1	44	20	1821.6	778.1	3	86
Degas	2cm	10	2	45	20	1820	822	4	105
Degas	Check	1	1	1	20	1818.5	519.1	16	397
Degas	Check	1	2	2	20	1816.9	607	24	187
Degas	Check	1	3	3	20	1815.3	752.9	3	124
Degas	Check	1	4	4	20	1820	561.5	2	177
Degas	Check	2	1	5	0	2122.9	977.3	2	119
Degas	Check	2	2	6	0	2121.3	1005.6	3	164
Degas	Check	2	3	7	0	2121.3	1087.2	3	213
Degas	Check	2	4	8	0	2124.5	952.2	3	156
Degas	Check	2	5	9	0	2121.3	1291.2	5	100
Degas	Check	3	1	10	10	1975.4	935	1	93
Degas	Check	3	2	11	10	1972.2	897.3	5	112
Degas	Check	3	3	12	10	1972.2	768.6	2	143
Degas	Check	3	4	13	10	1970.7	847.1	3	194
Degas	Check	3	5	14	10	1972.2	599.2	3	213
Degas	Check	4	1	15	20	1876.5	720	4	128
Degas	Check	4	2	16	20	1878.1	705.9	4	180
Degas	Check	4	3	17	20	1879.7	665.1	2	155
Degas	Check	4	4	18	20	1874.9	785.9	8	237
Degas	Check	4	5	19	20	1876.5	801.6	2	163
Degas	Check	5	1	20	0	2119.7	1024.4	3	106
Degas	Check	5	2	21	0	2119.7	1065.2	3	115
Degas	Check	5	3	22	0	2119.7	947.5	4	129
Degas	Check	5	4	23	0	2118.2	886.3	4	219
Degas	Check	5	5	24	0	2122.9	1170.4	5	136
Degas	Check	6	1	25	10	1967.5	1087.2	5	190
Degas	Check	6	2	26	10	1967.5	883.2	2	243
Degas	Check	6	3	27	10	1966	1101.3	4	116
Degas	Check	6	4	28	10	1970.7	911.4	5	207
Degas	Check	6	5	29	10	1970.7	905.2	5	129
Degas	Check	7	1	30	10	1969.1	1057.4	4	199
Degas	Check	7	2	31	10	1972.2	803.2	4	292
Degas	Check	7	3	32	10	1970.7	707.4	3	512
Degas	Check	7	4	33	10	1967.5	635.3	6	328
Degas	Check	7	5	34	10	1966	219.4	4	383
Degas	Check	8	1	35	0	2124.5	938.1	14	218
Degas	Check	8	2	36	0	2119.7	917.7	1	221
Degas	Check	8	3	37	0	2126	1361.8	1	138
Degas	Check	8	4	38	0	2116.6	884.8	3	297
Degas	Check	8	5	39	0	2119.7	1573.7	1	109
Degas	Check	10	1	40	0	2130.7	1266.1	3	91
Degas	Check	10	2	41	0	2124.5	1536	2	91
Degas	Check	10	3	42	0	2121.3	1355.5	4	286
Degas	Check	10	4	43	0	2121.3	1412	4	152
Degas	Check	10	5	44	0	2118.2	106.4	22	357
Munch	2cm	1	1	1	0	2113.5	1011.9	6	246
Munch	2cm	1	2	2	0	2113.5	1354	2	129
Munch	2cm	1	3	3	0	2115	1186.1	2	216
Munch	2cm	1	4	4	0	2115	1341.4	3	125
Munch	2cm	1	5	5	0	2115	1010.3	5	241
Munch	2cm	2	1	6	10	1975.4	1214.3	2	130
Munch	2cm	2	2	7	10	1975.4	1057.4	2	145
Munch	2cm	2	3	8	10	1970.7	1085.6	3	202
Munch	2cm	3	1	9	0	2115	944.4	5	143
Munch	2cm	3	2	10	0	2115	1325.7	2	117
Munch	2cm	3	3	11	0	2116.6	1079.3	2	213
Munch	2cm	3	4	12	0	2115	938.1	3	195
Munch	2cm	3	5	13	0	2115	922.4	7	249
Munch	2cm	4	1	14	10	1972.2	905.2	2	104
Munch	2cm	4	2	15	10	1969.1	735.7	2	133
Munch	2cm	4	3	16	10	1970.7	836.1	3	146
Munch	2cm	5	1	17	20	1824.7	784.3	3	138
Munch	2cm	5	2	18	20	1823.2	763.9	3	188
Munch	2cm	6	1	19	0	2111.9	790.6	3	186
Munch	2cm	7	1	20	10	1975.4	1121.7	5	109
Munch	2cm	7	2	21	10	1973.8	1148.4	2	89
Munch	2cm	8	1	22	10	1970.7	964.8	3	117
Munch	2cm	9	1	23	20	1820	837.7	1	93
Munch	2cm	9	2	24	20	1824.7	942.8	4	101
Munch	2cm	10	1	25	0	2111.9	1033.8	3	94
Munch	2cm	10	2	26	0	2113.5	1330.4	6	93
Munch	2cm	10	3	27	0	2111.9	1195.5	4	149
Munch	2cm	10	4	28	0	2111.9	988.3	4	280
Munch	2cm	11	1	29	10	1975.4	1186.1	1	66
Munch	2cm	11	2	30	10	1975.4	1107.6	4	159
Munch	2cm	11	3	31	10	1972.2	1217.4	2	101
Munch	2cm	12	1	32	10	1972.2	897.3	4	76
Munch	2cm	12	2	33	10	1970.7	949.1	4	82
Munch	2cm	12	3	34	10	1975.4	1211.2	16	94
Munch	2cm	13	1	35	20	1827.9	608.6	4	106
Munch	2cm	13	2	36	20	1821.6	696.5	4	123
Munch	2cm	16	1	37	20	1823.2	735.7	1	100
Munch	2cm	16	2	38	20	1820	978.9	4	78
Munch	2cm	16	3	39	20	1824.7	1051.1	3	118
Munch	2cm	17	1	40	20	1820	666.6	4	88
Munch	2cm	17	2	41	20	1823.2	683.9	4	129
Munch	2cm	17	3	42	20	1821.6	776.5	4	110
Munch	2cm	17	4	43	20	1823.2	883.2	2	122
Munch	2cm	17	5	44	20	1821.6	610.1	8	254
Munch	2cm	18	1	45	20	1824.7	657.2	1	78
Munch	1cm	1	1	1	0	2115	1284.9	5	136
Munch	1cm	1	2	2	0	2113.5	1551.7	3	75
Munch	1cm	1	3	3	0	2113.5	1791.8	7	157
Munch	1cm	1	4	4	0	2119.7	1700.8	3	78
Munch	1cm	2	1	5	10	1973.8	1379.1	3	60
Munch	1cm	2	2	6	10	1975.4	1488.9	2	49
Munch	1cm	2	3	7	10	1972.2	1594.1	2	49
Munch	1cm	3	1	8	20	1813.7	1197	2	56
Munch	1cm	3	2	9	20	1812.2	1416.7	1	48
Munch	1cm	4	1	10	20	1798.1	1033.8	4	70
Munch	1cm	4	2	11	20	1801.2	677.6	1	202
Munch	1cm	5	1	12	0	2115	1565.8	3	72
Munch	1cm	5	2	13	0	2115	1600.3	6	70
Munch	1cm	5	3	14	0	2097.8	1741.6	6	90
Munch	1cm	5	4	15	0	2115	1925.2	5	78
Munch	1cm	7	1	16	20	1854.5	1182.9	4	89
Munch	1cm	7	2	17	20	1859.3	1156.2	1	131
Munch	1cm	7	3	18	20	1859.3	1258.2	7	126
Munch	1cm	8	1	19	20	1826.3	1294.3	1	76
Munch	1cm	8	2	20	20	1829.4	1259.8	1	110
Munch	1cm	8	3	21	20	1815.3	1375.9	13	134
Munch	1cm	8	4	22	20	1815.3	1456	13	81
Munch	1cm	9	1	23	0	2122.9	1476.4	2	78
Munch	1cm	9	2	24	0	2121.3	1540.7	5	90
Munch	1cm	9	3	25	0	2122.9	1601.9	3	81
Munch	1cm	9	4	26	0	2118.2	1666.2	6	66
Munch	1cm	9	5	27	0	2121.3	1660	3	62
Munch	1cm	10	1	28	10	1970.7	1382.2	4	84
Munch	1cm	10	2	29	10	1967.5	1432.4	3	91
Munch	1cm	10	3	30	10	1970.7	1477.9	2	77
Munch	1cm	10	4	31	10	1964.4	1572.1	4	79
Munch	1cm	10	5	32	10	1969.1	1407.3	5	68
Munch	1cm	11	1	33	20	1810.6	1204.9	4	85
Munch	1cm	12	1	34	0	2078.9	1595.6	2	55
Munch	1cm	12	2	35	0	2075.8	1493.6	5	69
Munch	1cm	12	3	36	0	2072.7	1612.9	4	72
Munch	1cm	13	1	37	10	1973.8	1570.5	3	47
Munch	1cm	13	2	38	10	1973.8	1482.6	3	64
Munch	1cm	13	3	39	10	1973.8	1568.9	6	72
Munch	1cm	13	4	40	10	1975.4	1394.8	3	100
Munch	1cm	13	5	41	10	1973.8	1391.6	3	68
Munch	1cm	13	6	42	10	1975.4	1487.3	6	79
Munch	1cm	14	1	43	20	1827.9	1382.2	2	71
Munch	1cm	14	2	44	20	1826.3	1248.8	2	69
Klimt	2cm	1	1	1	20	1823.2	834.5	3	80
Klimt	2cm	1	2	2	20	1818.5	702.7	3	76
Klimt	2cm	1	3	3	20	1820	696.5	3	73
Klimt	2cm	1	4	4	20	1818.5	633.7	7	119
Klimt	2cm	1	5	5	20	1818.5	713.7	4	71
Klimt	2cm	2	1	6	0	2115	1145.3	1	68
Klimt	2cm	2	2	7	0	2113.5	1135.8	3	90
Klimt	2cm	2	3	8	0	2116.6	997.7	1	98
Klimt	2cm	2	4	9	0	2115	1220.6	2	72
Klimt	2cm	2	5	10	0	2108.8	1154.7	3	88
Klimt	2cm	3	1	11	10	1970.7	942.8	3	80
Klimt	2cm	3	2	12	10	1972.2	913	3	86
Klimt	2cm	3	3	13	10	1970.7	913	3	83
Klimt	2cm	3	4	14	10	1970.7	1049.5	1	68
Klimt	2cm	3	5	15	10	1969.1	1071.5	2	67
Klimt	2cm	4	1	16	10	1972.2	920.9	3	78
Klimt	2cm	4	2	17	10	1969.1	971.1	1	65
Klimt	2cm	4	3	18	10	1970.7	636.8	4	133
Klimt	2cm	4	4	19	10	1975.4	942.8	3	70
Klimt	2cm	4	5	20	10	1972.2	908.3	2	82
Klimt	2cm	5	1	21	20	1824.7	641.5	4	122
Klimt	2cm	5	2	22	20	1824.7	701.2	1	70
Klimt	2cm	5	3	23	20	1820	683.9	6	82
Klimt	2cm	6	1	24	0	2113.5	895.7	2	94
Klimt	2cm	6	2	25	0	2111.9	1117	2	90
Klimt	2cm	6	3	26	0	2111.9	1117	4	85
Klimt	2cm	6	4	27	0	2115	1085.6	2	86
Klimt	2cm	6	5	28	0	2116.6	1219	2	68
Klimt	2cm	7	1	29	10	1969.1	908.3	5	75
Klimt	2cm	7	2	30	10	1970.7	826.7	3	77
Klimt	2cm	7	3	31	10	1972.2	988.3	3	63
Klimt	2cm	7	4	32	10	1970.7	938.1	6	84
Klimt	2cm	7	5	33	10	1967.5	961.7	2	79
Klimt	2cm	8	1	34	20	1824.7	858.1	4	80
Klimt	2cm	8	2	35	20	1824.7	823.6	1	92
Klimt	2cm	8	3	36	20	1831	774.9	3	94
Klimt	2cm	8	4	37	20	1824.7	654.1	2	95
Klimt	2cm	8	5	38	20	1824.7	635.3	3	87
Klimt	2cm	9	1	39	0	2111.9	1073.1	3	73
Klimt	2cm	10	1	40	0	2115	1077.8	2	110
Klimt	2cm	10	2	41	0	2113.5	1101.3	2	96
Klimt	2cm	10	3	42	0	2115	1062.1	3	112
Klimt	2cm	10	4	43	0	2113.5	1098.2	1	104
Klimt	2cm	11	1	44	20	1821.6	900.5	2	78
Klimt	2cm	11	2	45	20	1815.3	677.6	2	143
Klimt	1cm	1	1	1	20	1859.3	869.1	2	74
Klimt	1cm	1	2	2	20	1859.3	851.8	2	96
Klimt	1cm	1	3	3	20	1860.8	1106	3	75
Klimt	1cm	2	1	4	0	2130.7	1211.2	2	80
Klimt	1cm	2	2	5	0	2124.5	1456	1	55
Klimt	1cm	2	3	6	0	2129.2	1512.5	1	56
Klimt	1cm	2	4	7	0	2121.3	1548.5	3	62
Klimt	1cm	2	5	8	0	2124.5	1515.6	2	64
Klimt	1cm	3	1	9	20	1804.3	1037	2	70
Klimt	1cm	3	2	10	20	1804.3	1248.8	2	60
Klimt	1cm	3	3	11	20	1796.5	1068.4	5	73
Klimt	1cm	4	1	12	0	2091.5	1454.4	2	54
Klimt	1cm	4	2	13	0	2091.5	1466.9	4	56
Klimt	1cm	4	3	14	0	2088.4	1656.8	2	36
Klimt	1cm	4	4	15	0	2097.8	1515.6	3	57
Klimt	1cm	4	5	16	0	2100.9	1656.8	2	38
Klimt	1cm	5	1	17	10	1959.7	1484.2	4	49
Klimt	1cm	5	2	18	10	1964.4	1443.4	3	52
Klimt	1cm	5	3	19	10	1958.1	1412	4	65
Klimt	1cm	5	4	20	10	1959.7	1424.6	3	71
Klimt	1cm	6	1	21	20	1813.7	1209.6	5	54
Klimt	1cm	6	3	22	20	1812.2	1399.5	4	98
Klimt	1cm	7	1	23	0	2104.1	1554.8	6	66
Klimt	1cm	7	2	24	0	2116.6	1476.4	3	66
Klimt	1cm	7	3	25	0	2116.6	1647.4	4	60
Klimt	1cm	7	4	26	0	2118.2	1583.1	1	91
Klimt	1cm	7	5	27	0	2118.2	1410.5	1	79
Klimt	1cm	8	1	28	10	1964.4	1360.2	3	49
Klimt	1cm	8	2	29	10	1978.5	1418.3	3	56
Klimt	1cm	8	3	30	10	1962.8	1476.4	3	45
Klimt	1cm	8	4	31	10	1976.9	1550.1	1	46
Klimt	1cm	8	5	32	10	1976.9	1545.4	3	52
Klimt	1cm	9	1	33	10	1975.4	1253.5	2	68
Klimt	1cm	9	2	34	10	1976.9	1485.8	1	53
Klimt	1cm	9	3	35	10	1978.5	1506.2	10	72
Klimt	1cm	9	4	36	10	1975.4	1399.5	4	53
Klimt	1cm	9	5	37	10	1975.4	1448.1	3	62
Klimt	1cm	10	1	38	20	1831	1178.2	2	61
Klimt	1cm	10	2	39	20	1837.3	1328.9	2	54
Klimt	1cm	10	3	40	20	1831	1305.3	1	45
Klimt	1cm	10	4	41	20	1832.6	1421.4	1	38
Klimt	1cm	10	5	42	20	1826.3	1354	2	48
Klimt	1cm	11	1	43	20	1832.6	1280.2	1	42
Klimt	1cm	11	2	44	20	1837.3	1413.6	3	42
Klimt	0cm	1	1	1	0	2108.8	1327.3	2	98
Klimt	0cm	1	2	2	0	2105.6	1284.9	1	105
Klimt	0cm	1	3	3	0	2115	2.9	8	163
Klimt	0cm	1	4	4	0	2108.8	2.9	2	158
Klimt	0cm	1	5	5	0	2115	2.9	9	189
Klimt	0cm	2	1	6	10	1978.5	1306.9	1	52
Klimt	0cm	2	2	7	10	1981.7	1277.1	2	65
Klimt	0cm	2	3	8	10	1980.1	1.3	8	121
Klimt	0cm	2	4	9	10	1972.2	2.9	6	148
Klimt	0cm	2	5	10	10	1983.2	1.3	11	119
Klimt	0cm	3	1	11	20	1832.6	2.9	2	139
Klimt	0cm	3	2	12	20	1846.7	1.3	9	196
Klimt	0cm	4	1	13	20	1864	1184.5	24	163
Klimt	0cm	4	2	14	20	1849.8	1.3	1	177
Klimt	0cm	4	3	15	20	1848.3	2.9	25	341
Klimt	0cm	4	4	16	20	1851.4	2.9	1	181
Klimt	0cm	4	5	17	20	1853	2.9	10	116
Klimt	0cm	5	1	18	0	2061.7	2.9	3	151
Klimt	0cm	5	2	19	0	2080.5	1.3	11	158
Klimt	0cm	5	3	20	0	2057	1.3	14	177
Klimt	0cm	5	4	21	0	2063.3	1575.2	14	85
Klimt	0cm	5	5	22	0	2064.8	2.9	4	187
Klimt	0cm	6	1	23	10	1809	2.9	5	140
Klimt	0cm	6	2	24	10	1809	2.9	1	91
Klimt	0cm	6	3	25	10	1801.2	2.9	3	128
Klimt	0cm	6	4	26	10	1816.9	2.9	32	134
Klimt	0cm	7	1	27	0	2055.4	2.9	4	110
Klimt	0cm	8	1	28	10	1911	1.3	4	87
Klimt	0cm	8	2	29	10	1917.3	2.9	11	126
Klimt	0cm	8	3	30	10	1925.2	1.3	68	219
Klimt	0cm	9	1	31	20	1769.8	1321	1	61
Klimt	0cm	9	2	32	20	1771.4	2.9	8	120
Klimt	0cm	9	3	33	20	1766.7	2.9	17	113
Klimt	0cm	9	4	34	20	1771.4	4.4	3	91
Klimt	0cm	10	1	35	0	2068	2.9	4	102
Klimt	0cm	10	2	36	0	2068	1672.5	65	150
Klimt	0cm	10	3	37	0	2061.7	1377.5	51	174
Klimt	0cm	10	4	38	0	2064.8	2.9	63	154
Klimt	0cm	11	1	39	10	1915.7	1.3	8	126
Klimt	0cm	11	2	40	10	1917.3	2.9	4	92
Klimt	0cm	11	3	41	10	1915.7	1.3	6	82
Klimt	0cm	12	1	42	20	1785.5	1.3	5	91
Klimt	0cm	12	2	43	20	1783.9	1.3	1	173
Klimt	0cm	12	3	44	20	1794.9	1.3	1	81
Klimt	Check	1	1	1	20	1777.7	809.4	1	99
Klimt	Check	1	2	2	20	1769.8	699.6	3	96
Klimt	Check	2	1	3	0	2036.6	1140.5	3	85
Klimt	Check	2	2	4	0	2028.7	1041.7	2	73
Klimt	Check	2	3	5	0	2027.2	1077.8	2	71
Klimt	Check	2	4	6	0	2024	1135.8	4	80
Klimt	Check	2	5	7	0	2028.7	4.4	7	238
Klimt	Check	3	1	8	10	1933	949.1	11	175
Klimt	Check	3	2	9	10	1936.1	974.2	3	84
Klimt	Check	3	3	10	10	1939.3	1057.4	2	65
Klimt	Check	3	4	11	10	1934.6	1015	2	66
Klimt	Check	3	5	12	10	1942.4	1124.9	7	74
Klimt	Check	4	1	13	0	2071.1	1275.5	1	61
Klimt	Check	4	2	14	0	2068	1382.2	3	62
Klimt	Check	4	3	15	0	2069.5	1520.3	1	48
Klimt	Check	4	4	16	0	2069.5	1474.8	3	71
Klimt	Check	4	5	17	0	2071.1	1504.6	5	74
Klimt	Check	5	1	18	20	1791.8	883.2	8	71
Klimt	Check	5	2	19	20	1791.8	1022.9	1	61
Klimt	Check	5	3	20	20	1793.3	1043.3	2	68
Klimt	Check	5	4	21	20	1799.6	1121.7	3	62
Klimt	Check	5	5	22	20	1793.3	914.6	4	83
Klimt	Check	6	1	23	20	1772.9	908.3	2	87
Klimt	Check	6	2	24	20	1777.7	556.8	3	100
Klimt	Check	6	3	25	20	1776.1	456.4	1	98
Klimt	Check	7	1	26	0	2066.4	925.6	2	126
Klimt	Check	7	2	27	0	2068	1084.1	3	79
Klimt	Check	7	3	28	0	2063.3	1066.8	2	71
Klimt	Check	7	4	29	0	2074.2	1060.5	1	74
Klimt	Check	7	5	30	0	2064.8	1079.3	1	61
Klimt	Check	8	1	31	10	1907.9	718.4	3	81
Klimt	Check	8	2	32	10	1914.2	875.3	2	79
Klimt	Check	9	1	33	10	1923.6	660.4	1	104
Klimt	Check	9	2	34	10	1922	884.8	1	72
Klimt	Check	9	3	35	10	1922	825.1	4	81
Klimt	Check	9	4	36	10	1922	983.6	3	72
Klimt	Check	9	5	37	10	1920.5	989.9	2	84
Klimt	Check	10	1	38	10	1945.6	876.9	1	81
Klimt	Check	10	2	39	10	1953.4	902	1	77
Klimt	Check	10	3	40	10	1950.3	922.4	2	71
Klimt	Check	11	1	41	0	2061.7	955.4	4	88
Klimt	Check	11	2	42	0	2057	982.1	2	67
Klimt	Check	11	3	43	0	2060.1	1197	5	63
Blake	2cm	1	1	1	20	1824.7	878.5	2	126
Blake	2cm	1	2	2	20	1827.9	792.2	2	121
Blake	2cm	1	3	3	20	1829.4	757.7	3	109
Blake	2cm	1	4	4	20	1829.4	787.5	2	104
Blake	2cm	1	5	5	20	1831	264.9	4	222
Blake	2cm	2	1	6	0	2115	1178.2	2	108
Blake	2cm	2	2	7	0	2115	1087.2	3	159
Blake	2cm	2	3	8	0	2113.5	1244.1	3	116
Blake	2cm	2	4	9	0	2113.5	29.5	4	287
Blake	2cm	3	1	10	0	2115	820.4	2	199
Blake	2cm	3	2	11	0	2113.5	1.3	5	228
Blake	2cm	5	1	12	20	1827.9	883.2	3	104
Blake	2cm	5	2	13	20	1827.9	886.3	3	122
Blake	2cm	5	3	14	20	1831	98.6	1	206
Blake	2cm	6	1	15	0	2119.7	1030.7	2	144
Blake	2cm	6	2	16	0	2118.2	1234.7	4	103
Blake	2cm	6	3	17	0	2111.9	1128	3	172
Blake	2cm	6	4	18	0	2116.6	1209.6	2	168
Blake	2cm	8	1	19	10	1907.9	930.3	3	170
Blake	2cm	8	2	20	10	1909.5	641.5	2	242
Blake	2cm	8	3	21	10	1909.5	836.1	1	151
Blake	2cm	8	4	22	10	1909.5	785.9	3	193
Blake	2cm	8	5	23	10	1904.8	1082.5	2	163
Blake	2cm	9	1	24	20	1763.5	687	7	163
Blake	2cm	9	2	25	20	1757.3	605.4	1	298
Blake	2cm	9	3	26	20	1758.8	854.9	4	125
Blake	2cm	9	4	27	20	1755.7	713.7	3	205
Blake	2cm	9	5	28	20	1755.7	800	3	182
Blake	2cm	10	1	29	0	2057	994.6	4	154
Blake	2cm	10	2	30	0	2053.8	958.5	3	130
Blake	2cm	10	3	31	0	2053.8	1165.7	1	109
Blake	2cm	10	4	32	0	2050.7	1219	3	103
Blake	2cm	10	5	33	0	2053.8	1281.8	2	89
Blake	2cm	12	1	34	20	1754.1	897.3	3	141
Blake	2cm	12	2	35	20	1758.8	726.3	5	152
Blake	2cm	13	1	36	10	1911	704.3	2	186
Blake	2cm	13	2	37	10	1909.5	999.3	4	152
Blake	2cm	13	3	38	10	1909.5	919.3	2	160
Blake	2cm	13	4	39	10	1911	952.2	1	156
Blake	2cm	13	5	40	10	1909.5	1120.1	2	144
Blake	2cm	14	1	41	10	1912.6	999.3	1	116
Blake	2cm	14	2	42	10	1914.2	1015	1	122
Blake	2cm	14	3	43	10	1912.6	1385.3	3	103
Blake	2cm	14	4	44	10	1912.6	1418.3	3	115
Blake	2cm	14	5	45	10	1915.7	7.6	1	302
Blake	1cm	1	1	1	20	1780.8	1302.2	1	120
Blake	1cm	1	2	2	20	1785.5	1275.5	2	138
Blake	1cm	1	3	3	20	1777.7	426.5	2	262
Blake	1cm	1	4	4	20	1782.4	1317.9	5	110
Blake	1cm	1	5	5	20	1780.8	1379.1	6	154
Blake	1cm	2	1	6	0	2063.3	1262.9	2	88
Blake	1cm	2	2	7	0	2060.1	1385.3	1	78
Blake	1cm	2	3	8	0	2058.5	1553.3	2	80
Blake	1cm	2	4	9	0	2060.1	1694.5	1	101
Blake	1cm	2	5	10	0	2058.5	1721.2	1	85
Blake	1cm	3	1	11	10	1915.7	1203.3	1	75
Blake	1cm	3	2	12	10	1918.9	1487.3	4	263
Blake	1cm	3	3	13	10	1915.7	1559.5	2	105
Blake	1cm	3	4	14	10	1918.9	1493.6	3	155
Blake	1cm	3	5	15	10	1915.7	1730.6	13	69
Blake	1cm	4	1	16	20	1771.4	1148.4	7	77
Blake	1cm	4	2	17	20	1779.2	1572.1	1	47
Blake	1cm	4	3	18	20	1785.5	1397.9	2	101
Blake	1cm	4	4	19	20	1783.9	1512.5	2	82
Blake	1cm	4	5	20	20	1787.1	1559.5	1	55
Blake	1cm	5	1	21	20	1785.5	1018.1	1	134
Blake	1cm	5	2	22	20	1787.1	1360.2	3	100
Blake	1cm	5	3	23	20	1783.9	1460.7	3	121
Blake	1cm	5	4	24	20	1783.9	1330.4	1	93
Blake	1cm	5	5	25	20	1804.3	1427.7	1	92
Blake	1cm	6	1	26	0	2061.7	1503	1	71
Blake	1cm	6	2	27	0	2061.7	1732.1	6	70
Blake	1cm	6	3	28	0	2060.1	1543.8	6	105
Blake	1cm	6	4	29	0	2061.7	1769.8	2	95
Blake	1cm	6	5	30	0	2064.8	1534.4	1	169
Blake	1cm	7	1	31	10	1911	1236.3	2	111
Blake	1cm	7	2	32	10	1914.2	1445	3	89
Blake	1cm	7	3	33	10	1911	1638	2	65
Blake	1cm	7	4	34	10	1914.2	1545.4	4	98
Blake	1cm	7	5	35	10	1914.2	1570.5	5	80
Blake	1cm	9	1	36	0	2060.1	1449.7	4	89
Blake	1cm	9	2	37	0	2063.3	1606.6	5	195
Blake	1cm	9	3	38	0	2066.4	1840.4	4	136
Blake	1cm	10	1	39	10	1920.5	1214.3	8	153
Blake	1cm	10	2	40	10	1912.6	1609.7	5	71
Blake	1cm	10	3	41	10	1914.2	1783.9	3	45
Blake	1cm	10	4	42	10	1914.2	1733.7	4	77
Blake	1cm	10	5	43	10	1922	1663.1	3	73
Blake	Check	1	1	1	20	1762	790.6	7	271
Blake	Check	1	2	2	20	1762	941.3	1	153
Blake	Check	1	3	3	20	1758.8	1084.1	7	124
Blake	Check	1	4	4	20	1757.3	1026	3	190
Blake	Check	2	1	5	0	2061.7	949.1	4	148
Blake	Check	2	2	6	0	2058.5	1259.8	4	110
Blake	Check	2	3	7	0	2057	1306.9	5	103
Blake	Check	2	4	8	0	2055.4	1372.8	7	121
Blake	Check	2	5	9	0	2055.4	1594.1	6	77
Blake	Check	3	1	10	10	1918.9	638.4	2	192
Blake	Check	3	2	11	10	1920.5	1195.5	5	113
Blake	Check	4	1	12	0	2063.3	1057.4	13	136
Blake	Check	4	2	13	0	2066.4	1325.7	2	94
Blake	Check	4	3	14	0	2069.5	1145.3	5	131
Blake	Check	4	4	15	0	2066.4	1503	6	102
Blake	Check	4	5	16	0	2068	1540.7	4	106
Blake	Check	5	1	17	20	1791.8	724.7	4	152
Blake	Check	5	2	18	20	1790.2	1146.8	3	126
Blake	Check	5	3	19	20	1790.2	823.6	2	369
Blake	Check	5	4	20	20	1790.2	4.4	2	366
Blake	Check	6	1	21	20	1771.4	883.2	4	104
Blake	Check	6	2	22	20	1774.5	933.4	3	149
Blake	Check	6	3	23	20	1771.4	655.7	6	234
Blake	Check	6	4	24	20	1771.4	967.9	10	193
Blake	Check	6	5	25	20	1772.9	2.9	4	493
Blake	Check	8	1	26	10	1922	878.5	3	176
Blake	Check	8	2	27	10	1920.5	953.8	7	244
Blake	Check	8	3	28	10	1920.5	1065.2	4	192
Blake	Check	8	4	29	10	1918.9	1206.5	5	235
Blake	Check	8	5	30	10	1918.9	1616	3	90
Blake	Check	9	1	31	20	1772.9	459.5	3	219
Blake	Check	9	2	32	20	1772.9	760.8	1	188
Blake	Check	10	1	33	0	2064.8	960.1	2	148
Blake	Check	10	2	34	0	2061.7	1151.5	4	135
Blake	Check	11	1	35	10	1909.5	724.7	4	140
Blake	Check	12	1	36	10	1922	779.6	5	124
Blake	Check	12	2	37	10	1920.5	911.4	3	158
Blake	Check	12	3	38	10	1920.5	972.6	3	119
Blake	Check	13	1	39	0	2066.4	935	3	113
Blake	Check	13	2	40	0	2066.4	1247.3	4	99
Blake	Check	13	3	41	0	2064.8	1033.8	4	121
Blake	Check	14	1	42	10	1925.2	889.5	3	110
Blake	Check	14	2	43	10	1920.5	1190.8	3	102
Blake	Check	14	3	44	10	1922	1259.8	4	105
Blake	0cm	1	1	1	0	2055.4	889.5	4	257
Blake	0cm	2	1	2	10	1925.2	1661.5	3	54
Blake	0cm	2	2	3	10	1912.6	1176.6	4	175
Blake	0cm	3	1	4	20	1766.7	900.5	5	91
Blake	0cm	3	2	5	20	1766.7	1.3	3	162
Blake	0cm	4	1	6	0	2053.8	2.9	5	259
Blake	0cm	5	1	7	10	1911	470.5	6	201
Blake	0cm	6	1	8	20	1777.7	1503	4	71
Blake	0cm	6	2	9	20	1776.1	2.9	5	222
Blake	0cm	6	3	10	20	1777.7	53.1	1	112
Blake	0cm	6	4	11	20	1788.6	17	14	104
Blake	0cm	6	5	12	20	1790.2	1.3	4	129
Blake	0cm	7	1	13	0	2060.1	2.9	75	280
Blake	0cm	8	1	14	0	2058.5	1344.5	4	100
Blake	0cm	8	2	15	0	2050.7	1787.1	7	51
Blake	0cm	8	3	16	0	2057	1189.2	5	224
Blake	0cm	8	4	17	0	2055.4	1.3	2	251
Blake	0cm	9	1	18	0	2061.7	1120.1	7	130
Blake	0cm	9	2	19	0	2060.1	1744.7	3	55
Blake	0cm	9	3	20	0	2068	1.3	45	269
Blake	0cm	10	1	21	10	1933	1273.9	2	75
Blake	0cm	10	2	22	10	1926.7	1.3	8	228
Blake	0cm	11	1	23	10	1934.6	1.3	5	221
Blake	0cm	12	1	24	20	1782.4	4.4	5	322
Blake	0cm	13	1	25	10	1934.6	1762	3	59
Blake	0cm	13	2	26	10	1923.6	2.9	6	139
Blake	0cm	13	3	27	10	1928.3	2.9	3	121
Blake	0cm	15	1	28	20	1772.9	1.3	4	131
Blake	0cm	15	2	29	20	1776.1	1.3	71	181
Blake	0cm	15	3	30	20	1779.2	2.9	2	76
Blake	0cm	16	1	31	0	2071.1	1827.9	4	76
Blake	0cm	17	1	32	20	1768.2	1338.3	1	81
Blake	0cm	17	2	33	20	1772.9	2.9	5	127
Blake	0cm	18	1	34	0	2049.1	1741.6	1	93
Blake	0cm	18	2	35	0	2039.7	4.4	5	137
Blake	0cm	19	1	36	10	1928.3	1653.7	12	59
Blake	0cm	20	1	37	10	1934.6	35.8	6	142
Blake	0cm	20	2	38	10	1920.5	1.3	1	144
Blake	0cm	21	1	39	10	1917.3	1675.7	4	72
Blake	0cm	21	2	40	10	1918.9	2.9	2	233
Blake	0cm	22	1	41	20	1769.8	1.3	4	115
Escher	2cm	1	1	1	20	1771.4	275.9	2	263
Escher	2cm	1	2	2	20	1768.2	417.1	4	231
Escher	2cm	1	3	3	20	1774.5	569.3	2	235
Escher	2cm	1	4	4	20	1772.9	472.1	3	250
Escher	2cm	1	5	5	20	1780.8	790.6	3	131
Escher	2cm	2	1	6	0	2068	754.5	3	263
Escher	2cm	2	2	7	0	2068	795.3	3	216
Escher	2cm	2	3	8	0	2063.3	982.1	3	208
Escher	2cm	2	4	9	0	2064.8	1015	3	179
Escher	2cm	2	5	10	0	2072.7	1215.9	3	126
Escher	2cm	3	1	11	10	1917.3	742	2	170
Escher	2cm	3	2	12	10	1917.3	925.6	2	131
Escher	2cm	3	3	13	10	1915.7	1060.5	2	98
Escher	2cm	3	4	14	10	1918.9	1393.2	2	129
Escher	2cm	3	5	15	10	1917.3	1233.1	1	103
Escher	2cm	4	1	16	20	1771.4	401.4	4	190
Escher	2cm	4	2	17	20	1772.9	752.9	3	132
Escher	2cm	4	3	18	20	1772.9	914.6	3	126
Escher	2cm	4	4	19	20	1771.4	916.1	3	113
Escher	2cm	4	5	20	20	1769.8	1022.9	3	106
Escher	2cm	5	1	21	0	2068	1068.4	5	180
Escher	2cm	5	2	22	0	2066.4	1128	2	169
Escher	2cm	5	3	23	0	2064.8	1237.8	2	149
Escher	2cm	5	4	24	0	2063.3	974.2	6	209
Escher	2cm	5	5	25	0	2063.3	1488.9	4	88
Escher	2cm	6	1	26	10	1917.3	614.9	3	154
Escher	2cm	6	2	27	10	1914.2	737.3	3	144
Escher	2cm	6	3	28	10	1918.9	916.1	2	151
Escher	2cm	6	4	29	10	1922	1107.6	2	122
Escher	2cm	6	5	30	10	1923.6	1262.9	4	94
Escher	2cm	7	1	31	20	1768.2	412.4	4	133
Escher	2cm	7	2	32	20	1774.5	696.5	2	152
Escher	2cm	7	3	33	20	1771.4	834.5	4	144
Escher	2cm	7	4	34	20	1769.8	1019.7	3	102
Escher	2cm	7	5	35	20	1771.4	806.3	9	124
Escher	2cm	8	1	36	0	2068	982.1	2	138
Escher	2cm	8	2	37	0	2068	924	3	128
Escher	2cm	8	3	38	0	2064.8	895.7	2	145
Escher	2cm	8	4	39	0	2066.4	1245.7	4	90
Escher	2cm	8	5	40	0	2068	1190.8	4	96
Escher	2cm	9	1	41	10	1912.6	698	3	114
Escher	2cm	9	2	42	10	1928.3	1137.4	1	128
Escher	2cm	10	1	43	10	1922	732.5	1	106
Escher	2cm	10	2	44	10	1929.9	881.6	1	104
Escher	2cm	10	3	45	10	1925.2	1198.6	3	103
Escher	1cm	1	1	1	20	1755.7	669.8	3	123
Escher	1cm	1	2	2	20	1757.3	881.6	2	190
Escher	1cm	1	3	3	20	1755.7	1033.8	3	194
Escher	1cm	1	4	4	20	1752.5	1496.8	4	106
Escher	1cm	1	5	5	20	1754.1	1451.3	9	185
Escher	1cm	2	1	6	0	2053.8	1173.5	4	111
Escher	1cm	2	2	7	0	2058.5	1790.2	2	40
Escher	1cm	2	3	8	0	2055.4	1476.4	6	121
Escher	1cm	2	4	9	0	2061.7	1581.5	4	107
Escher	1cm	2	5	10	0	2055.4	1700.8	5	77
Escher	1cm	3	1	11	10	1909.5	1305.3	5	210
Escher	1cm	3	2	12	10	1906.3	1101.3	6	261
Escher	1cm	3	3	13	10	1900.1	1256.7	4	190
Escher	1cm	3	4	14	10	1904.8	1391.6	3	129
Escher	1cm	3	5	15	10	1901.6	1380.6	6	150
Escher	1cm	4	1	16	20	1768.2	1234.7	3	119
Escher	1cm	4	2	17	20	1765.1	1203.3	2	140
Escher	1cm	5	1	18	0	2050.7	936.5	2	117
Escher	1cm	5	2	19	0	2061.7	1273.9	2	111
Escher	1cm	5	3	20	0	2060.1	1532.9	3	92
Escher	1cm	5	4	21	0	2061.7	1550.1	4	101
Escher	1cm	5	5	22	0	2058.5	1718	2	82
Escher	1cm	6	1	23	10	1939.3	1457.5	1	112
Escher	1cm	6	2	24	10	1925.2	1521.9	2	97
Escher	1cm	6	3	25	10	1929.9	1608.2	4	102
Escher	1cm	6	4	26	10	1925.2	1521.9	3	107
Escher	1cm	6	5	27	10	1926.7	1484.2	4	96
Escher	1cm	7	1	28	20	1878.1	922.4	4	105
Escher	1cm	7	2	29	20	1873.4	1410.5	6	89
Escher	1cm	7	3	30	20	1874.9	1325.7	4	59
Escher	1cm	7	4	31	20	1871.8	1482.6	2	56
Escher	1cm	7	5	32	20	1873.4	1343	6	71
Escher	1cm	8	1	33	0	2061.7	1305.3	1	68
Escher	1cm	8	2	34	0	2055.4	1691.3	1	37
Escher	1cm	8	3	35	0	2058.5	1710.2	1	39
Escher	1cm	8	4	36	0	2057	1791.8	2	33
Escher	1cm	8	5	37	0	2058.5	1766.7	3	89
Escher	1cm	9	1	38	10	1920.5	1639.6	3	66
Escher	1cm	9	2	39	10	1929.9	1561.1	3	51
Escher	1cm	9	3	40	10	1928.3	1660	4	41
Escher	1cm	9	4	41	10	1928.3	1586.2	1	84
Escher	1cm	9	5	42	10	1926.7	1656.8	1	47
Escher	1cm	10	1	43	20	1777.7	1148.4	1	64
Escher	1cm	10	2	44	20	1787.1	1503	1	45
Escher	1cm	10	3	45	20	1790.2	1244.1	2	96
Escher	0cm	1	1	1	0	2080.5	1037	2	141
Escher	0cm	1	2	2	0	2078.9	1484.2	1	78
Escher	0cm	1	3	3	0	2074.2	1495.2	1	98
Escher	0cm	1	4	4	0	2077.4	1534.4	4	139
Escher	0cm	1	5	5	0	2072.7	1360.2	2	121
Escher	0cm	2	1	6	10	1918.9	619.6	3	193
Escher	0cm	2	2	7	10	1917.3	17	4	202
Escher	0cm	2	3	8	10	1922	1051.1	4	157
Escher	0cm	2	4	9	10	1915.7	2.9	9	317
Escher	0cm	2	5	10	10	1922	2.9	1	217
Escher	0cm	3	1	11	20	1762	971.1	6	88
Escher	0cm	3	2	12	20	1768.2	1421.4	3	50
Escher	0cm	3	3	13	20	1771.4	1531.3	3	39
Escher	0cm	3	4	14	20	1769.8	1499.9	2	82
Escher	0cm	3	5	15	20	1780.8	1236.3	2	83
Escher	0cm	4	1	16	0	2068	1554.8	1	53
Escher	0cm	4	2	17	0	2066.4	1539.1	2	114
Escher	0cm	4	3	18	0	2068	1388.5	3	105
Escher	0cm	4	4	19	0	2068	1862.4	1	53
Escher	0cm	4	5	20	0	2077.4	1853	1	171
Escher	0cm	5	1	21	10	1940.9	462.6	1	417
Escher	0cm	5	2	22	10	1934.6	1573.7	2	60
Escher	0cm	5	3	23	10	1956.5	2.9	9	295
Escher	0cm	6	1	24	10	1929.9	1561.1	2	46
Escher	0cm	6	2	25	10	1917.3	603.9	5	498
Escher	0cm	6	3	26	10	1928.3	640	4	464
Escher	0cm	6	4	27	10	1918.9	2.9	3	189
Escher	0cm	7	1	28	20	1809	1277.1	1	67
Escher	0cm	7	2	29	20	1804.3	4.4	3	297
Escher	0cm	8	1	30	0	2080.5	1317.9	3	97
Escher	0cm	8	2	31	0	2069.5	2.9	5	438
Escher	0cm	8	3	32	0	2069.5	1612.9	1	75
Escher	0cm	8	4	33	0	2072.7	1.3	3	249
Escher	0cm	8	5	34	0	2078.9	37.4	5	198
Escher	0cm	9	1	35	10	1920.5	1.3	3	100
Escher	0cm	9	2	36	10	1920.5	1639.6	5	75
Escher	0cm	9	3	37	10	1917.3	7.6	3	131
Escher	0cm	10	1	38	20	1785.5	1579.9	4	77
Escher	0cm	10	2	39	20	1783.9	779.6	8	208
Escher	0cm	10	3	40	20	1787.1	1514	3	59
Escher	0cm	10	4	41	20	1788.6	771.8	1	199
Escher	0cm	10	5	42	20	1783.9	1.3	5	263
