# Supplementary material for: Visual odometry of Rhinecanthus aculeatus depends on the visual density of the environment
Source: Commun Biol. 2022 Oct 1;5:1045. doi: 10.1038/s42003-022-03925-5 (PMC9526725; doi:10.1038/s42003-022-03925-5)
Supplement: Supplementary file 5 — Supplementary Data 2 [file 42003_2022_3925_MOESM5_ESM.csv]

	Fish	Treatment	Session	Session_Trial	Total_Trial	SA_Position	Start_point_Pixels	Estimate_point_Pixels	Start_Frame	End_Frame	Distance_Estimate_Pixels	Distance_Estimate_cm	Distance_Estimate_m	Time_taken_s	Speed
1	A	2cm	1	1	1	10	1975.4	983.6	4	87	991.8	68.9827856025039	0.689827856025039	1.66	0.415558949412674
2	A	2cm	1	2	2	10	1976.9	878.5	7	144	1098.4	76.397148322031	0.76397148322031	2.74	0.278821709204493
3	A	2cm	1	3	3	10	1976.9	897.3	4	125	1079.6	75.0895496435403	0.750895496435403	2.42	0.310287395221241
4	A	2cm	1	4	4	10	1975.4	865.9	5	117	1109.5	77.16918796731	0.7716918796731	2.24	0.344505303425491
5	A	2cm	1	5	5	10	1975.4	806.3	4	121	1169.1	81.3145539906103	0.813145539906103	2.34	0.347498093976967
6	A	2cm	2	1	6	20	1832.6	541.1	7	88	1291.5	89.8278560250391	0.898278560250391	1.62	0.554492938426167
7	A	2cm	2	2	7	20	1829.4	781.2	5	99	1048.2	72.905581637976	0.72905581637976	1.88	0.387795647010511
8	A	2cm	2	3	8	20	1827.9	759.2	3	93	1068.7	74.3314206225004	0.743314206225004	1.8	0.412952336791669
9	A	2cm	2	4	9	20	1824.7	814.1	1	113	1010.6	70.2903842809946	0.702903842809946	2.24	0.313796358397297
10	A	2cm	2	5	10	20	1824.7	724.7	11	124	1100	76.5084333159451	0.765084333159451	2.26	0.338532890778518
11	A	2cm	3	1	11	0	2127.6	905.2	4	102	1222.4	85.0217353503738	0.850217353503739	1.96	0.43378436403252
12	A	2cm	3	2	12	0	2126	1004	2	140	1122	78.038601982264	0.78038601982264	2.76	0.282748557906753
13	A	2cm	3	3	13	0	2129.2	1215.9	3	130	913.3	63.5228655885933	0.635228655885933	2.54	0.250090022002336
14	A	2cm	3	4	14	0	2126	1128	2	122	998	69.4140149539211	0.694140149539211	2.4	0.289225062308004
15	A	2cm	3	5	15	0	2127.6	1200.2	2	131	927.4	64.5035645974613	0.645035645974613	2.58	0.25001381626923
16	A	2cm	4	1	16	20	1823.2	487.7	6	143	1335.5	92.8881933576769	0.928881933576769	2.74	0.339008004955025
17	A	2cm	4	2	17	20	1827.9	399.9	4	194	1428	99.3218570683359	0.993218570683359	3.8	0.261373308074568
18	A	2cm	4	3	18	20	1826.3	533.3	4	199	1293	89.9321857068336	0.899321857068336	3.9	0.23059534796624
19	A	2cm	4	4	19	20	1827.9	401.4	3	259	1426.5	99.2175273865415	0.992175273865415	5.12	0.193784233176839
20	A	2cm	4	5	20	20	1824.7	567.8	5	197	1256.9	87.4213180316467	0.874213180316467	3.84	0.22765968237408
21	A	2cm	5	1	21	10	1975.4	831.4	7	121	1144	79.5687706485829	0.795687706485829	2.28	0.348985836177995
22	A	2cm	5	2	22	10	1975.4	718.4	6	180	1257	87.4282733437663	0.874282733437663	3.48	0.251230670528064
23	A	2cm	5	3	23	10	1978.5	669.8	4	273	1308.7	91.0241697096157	0.910241697096157	5.38	0.169189906523449
24	A	2cm	5	4	24	10	1976.9	387.3	3	344	1589.6	110.56164145366	1.1056164145366	6.82	0.162113843773695
25	A	2cm	5	5	25	10	1978.5	341.8	6	307	1636.7	113.837593462007	1.13837593462007	6.02	0.189098992461805
26	A	2cm	6	1	26	0	2124.5	1253.5	7	75	871	60.5807685619892	0.605807685619892	1.36	0.445446827661685
27	A	2cm	6	2	27	0	2121.3	1019.7	4	175	1101.6	76.6197183098592	0.766197183098592	3.42	0.224034264063916
28	A	2cm	6	3	28	0	2124.5	1137.4	13	143	987.1	68.6558859328812	0.686558859328812	2.6	0.264061099741851
29	A	2cm	6	4	29	0	2116.6	845.5	1	236	1271.1	88.4089723526343	0.884089723526343	4.7	0.188104196494967
30	A	2cm	6	5	30	0	2126	481.5	15	306	1644.5	114.380107807338	1.14380107807338	5.82	0.196529394857969
31	A	2cm	7	1	31	20	1832.6	756.1	5	123	1076.5	74.8739349678317	0.748739349678317	2.36	0.317262436304372
32	A	2cm	7	2	32	20	1826.3	865.9	6	142	960.4	66.7988175969397	0.667988175969397	2.72	0.245583888224043
33	A	2cm	7	3	33	20	1823.2	636.8	3	206	1186.4	82.5178229873066	0.825178229873066	4.06	0.203245869426863
34	A	2cm	7	4	34	20	1824.7	666.6	5	176	1158.1	80.5494696574509	0.805494696574509	3.42	0.235524765080266
35	A	2cm	7	5	35	20	1824.7	459.5	4	244	1365.2	94.9539210572075	0.949539210572075	4.8	0.197820668869182
36	A	2cm	8	1	36	0	2124.5	983.6	4	118	1140.9	79.3531559728743	0.793531559728743	2.28	0.348040157775764
37	A	2cm	8	2	37	0	2127.6	1044.8	6	137	1082.8	75.3121196313685	0.753121196313685	2.62	0.287450838287666
38	A	2cm	8	3	38	0	2122.9	953.8	5	219	1169.1	81.3145539906103	0.813145539906103	4.28	0.189987275678996
39	A	2cm	9	1	39	10	1970.7	909.9	5	106	1060.8	73.7819509650496	0.737819509650496	2.02	0.365257182995295
40	A	2cm	9	2	40	10	1973.8	837.7	12	186	1136.1	79.019300991132	0.79019300991132	3.48	0.227066956871069
41	A	2cm	9	3	41	10	1973.8	949.1	2	240	1024.7	71.2710832898626	0.712710832898626	4.76	0.149729166575342
42	A	2cm	9	4	42	10	1976.9	950.7	8	343	1026.2	71.3754129716571	0.713754129716571	6.7	0.106530467121876
43	A	2cm	9	6	43	10	1975.4	776.5	6	274	1198.9	83.3872370022605	0.833872370022605	5.36	0.155573203362426
44	A	1cm	1	1	1	0	2104.1	1294.3	4	124	809.8	56.3241175447748	0.563241175447748	2.4	0.234683823103228
45	A	1cm	1	2	2	0	2104.1	1167.2	7	134	936.9	65.1643192488263	0.651643192488263	2.54	0.256552437987505
46	A	1cm	1	3	3	0	2104.1	1760.4	12	85	343.7	23.905407755173	0.23905407755173	1.46	0.163735669555979
47	A	1cm	1	4	4	0	2104.1	1647.4	36	239	456.7	31.7649104503564	0.317649104503564	4.06	0.0782386956905331
48	A	1cm	1	5	5	0	2102.5	1724.3	5	293	378.2	26.3049904364458	0.263049904364458	5.76	0.0456683861743851
49	A	1cm	2	1	6	0	2104.1	1721.2	19	108	382.9	26.6318901060685	0.266318901060685	1.78	0.149617360146452
50	A	1cm	2	2	7	0	2104.1	1864	20	68	240.1	16.6997043992349	0.166997043992349	0.96	0.173955254158697
51	A	1cm	2	3	8	0	2104.1	1772.9	4	87	331.2	23.0359937402191	0.230359937402191	1.66	0.138771046627826
52	A	1cm	4	1	9	0	2135.4	2.9	13	157	2132.5	148.322030951139	1.48322030951139	2.88	0.515007051913677
53	A	1cm	4	2	10	0	2116.6	1845.1	5	107	271.5	18.8836724047992	0.188836724047992	2.04	0.0925670215921528
54	A	1cm	4	3	11	0	2115	1656.8	5	611	458.2	31.8692401321509	0.318692401321509	12.12	0.0262947525842829
55	A	1cm	4	4	12	0	2115	823.6	4	78	1291.4	89.8209007129195	0.898209007129195	1.48	0.606897977789997
56	A	1cm	4	5	13	0	2116.6	1305.3	16	311	811.3	56.4284472265693	0.564284472265693	5.9	0.0956414359772361
57	A	1cm	5	1	14	10	1959.7	999.3	5	502	960.4	66.7988175969397	0.667988175969397	9.94	0.0672020297755932
58	A	1cm	5	2	15	10	1956.5	1543.8	4	345	412.7	28.7045731177187	0.287045731177187	6.82	0.0420888168881505
59	A	1cm	5	3	16	10	1958.1	1335.1	4	203	623	43.3315945053034	0.433315945053034	3.98	0.108873353028401
60	A	1cm	5	4	17	10	1961.3	1451.3	7	93	510	35.47209181012	0.3547209181012	1.72	0.206233091919302
61	A	1cm	6	1	18	10	1959.7	1308.5	9	180	651.2	45.2929925230395	0.452929925230395	3.42	0.132435650652162
62	A	1cm	6	2	19	10	1958.1	1625.4	27	78	332.7	23.1403234220136	0.231403234220136	1.02	0.226865915902094
63	A	1cm	6	3	20	10	1959.7	1677.2	5	51	282.5	19.6487567379586	0.196487567379586	0.92	0.213573442803898
64	A	1cm	6	4	21	10	1958.1	1355.5	2	129	602.6	41.9127108328986	0.419127108328986	2.54	0.165010672570467
65	A	1cm	6	5	22	10	1958.1	1691.3	2	66	266.8	18.5567727351765	0.185567727351765	1.28	0.144974786993566
66	A	1cm	7	1	23	10	1973.8	1658.4	3	37	315.4	21.9370544253173	0.219370544253173	0.68	0.322603741548784
67	A	1cm	7	2	24	10	1973.8	1506.2	3	73	467.6	32.5230394713963	0.325230394713963	1.4	0.232307424795688
68	A	1cm	7	3	25	10	1975.4	1710.2	4	44	265.2	18.4454877412624	0.184454877412624	0.8	0.23056859676578
69	A	1cm	7	4	26	10	1972.2	1493.6	10	67	478.6	33.2881238045557	0.332881238045557	1.14	0.292001086004875
70	A	1cm	7	5	27	10	1975.4	1529.7	7	103	445.7	30.999826117197	0.30999826117197	1.92	0.161457427693734
71	A	1cm	7	6	28	10	1975.4	1354	4	143	621.4	43.2203095113893	0.432203095113893	2.78	0.155468739249602
72	A	1cm	8	1	29	20	1826.3	1493.6	5	51	332.7	23.1403234220136	0.231403234220136	0.92	0.251525254587104
73	A	1cm	8	2	30	20	1829.4	1366.5	3	48	462.9	32.1961398017736	0.321961398017736	0.9	0.357734886686373
74	A	1cm	8	3	31	20	1827.9	1402.6	3	76	425.3	29.5809424447922	0.295809424447922	1.46	0.202609194827344
75	A	1cm	8	4	32	20	1827.9	1338.3	1	72	489.6	34.0532081377152	0.340532081377152	1.42	0.239811324913487
76	A	1cm	8	5	33	20	1826.3	1074.6	5	272	751.7	52.283081203269	0.52283081203269	5.34	0.0979083917664214
77	A	1cm	9	1	34	20	1818.5	1586.2	6	37	232.3	16.1571900539037	0.161571900539037	0.62	0.260599839579091
78	A	1cm	9	2	35	20	1827.9	1159.4	1	108	668.5	46.4962615197357	0.464962615197357	2.14	0.217272250092223
79	A	1cm	9	3	36	20	1824.7	1234.7	9	75	590	41.0363415058251	0.410363415058251	1.32	0.310881375044129
80	A	1cm	9	4	37	20	1827.9	1468.5	2	50	359.4	24.9973917579551	0.249973917579551	0.96	0.260389497478699
81	A	1cm	9	5	38	20	1824.7	1220.6	3	78	604.1	42.0170405146931	0.420170405146931	1.5	0.280113603431287
82	A	1cm	10	1	39	20	1824.7	1479.5	5	47	345.2	24.0097374369675	0.240097374369675	0.84	0.285830207582946
83	A	1cm	10	2	40	20	1824.7	1503	3	40	321.7	22.3752390888541	0.223752390888541	0.74	0.302368095795326
84	A	1cm	10	3	41	20	1812.2	1473.2	2	48	339	23.5785080855503	0.235785080855503	0.92	0.256288131364678
85	A	1cm	10	4	42	20	1810.6	1245.7	16	114	564.9	39.2905581637976	0.392905581637976	1.96	0.200462031447947
86	A	1cm	10	5	43	20	1809	1040.1	3	116	768.9	53.4793948878456	0.534793948878456	2.26	0.236634490654184
87	A	1cm	10	6	44	20	1826.3	1037	2	109	789.3	54.8982785602504	0.548982785602504	2.14	0.256534011963787
88	A	0cm	1	1	1	0	2127.6	1622.3	5	86	505.3	35.1451921404973	0.351451921404973	1.62	0.216945630496897
89	A	0cm	1	2	2	0	2127.6	1570.5	1	60	557.1	38.7480438184663	0.387480438184663	1.18	0.328373252698867
90	A	0cm	1	3	3	0	2121.3	1821.6	12	91	299.7	20.8450704225352	0.208450704225352	1.58	0.131930825459084
91	A	0cm	1	4	4	0	2126	177	8	435	1949	135.559033211615	1.35559033211615	8.54	0.15873423092695
92	A	0cm	1	5	5	0	2127.6	927.1	2	302	1200.5	83.4985219961746	0.834985219961746	6	0.139164203326958
93	A	0cm	2	1	6	0	2116.6	691.7	2	221	1424.9	99.1062423926274	0.991062423926274	4.38	0.226269959800519
94	A	0cm	2	2	7	0	2113.5	691.7	7	214	1421.8	98.8906277169188	0.988906277169188	4.14	0.238866250523958
95	A	0cm	2	3	8	0	2116.6	1418.3	5	235	698.3	48.5689445313858	0.485689445313858	4.6	0.105584662024752
96	A	0cm	2	4	9	0	2126	559.9	4	176	1566.1	108.927143105547	1.08927143105547	3.44	0.31664867181845
97	A	0cm	2	5	10	0	2126	241.4	10	655	1884.6	131.079812206573	1.31079812206573	12.9	0.101612257524475
98	A	0cm	3	1	11	0	2129.2	710.6	9	168	1418.6	98.6680577290906	0.986680577290906	3.18	0.310276911097769
99	A	0cm	3	2	12	0	2130.7	798.5	8	183	1332.2	92.6586680577291	0.926586680577291	3.5	0.264739051593512
100	A	0cm	3	3	13	0	2129.2	621.1	4	176	1508.1	104.893062076161	1.04893062076161	3.44	0.304921692081862
101	A	0cm	3	4	14	0	2129.2	261.8	3	213	1867.4	129.883498521996	1.29883498521996	4.2	0.309246425052372
102	A	0cm	3	5	15	0	2126	155.1	5	435	1970.9	137.082246565815	1.37082246565815	8.6	0.15939796112304
103	A	0cm	4	1	16	10	1983.2	1543.8	6	62	439.4	30.5616414536602	0.305616414536602	1.12	0.272871798693395
104	A	0cm	4	2	17	10	1986.4	1253.5	6	98	732.9	50.9754825247783	0.509754825247783	1.84	0.277040665895534
105	A	0cm	4	3	18	10	1983.2	238.2	4	269	1745	121.370196487567	1.21370196487567	5.3	0.229000370731259
106	A	0cm	4	4	19	10	1987.9	43.7	6	251	1944.2	135.225178229873	1.35225178229873	4.9	0.275969751489537
107	A	0cm	4	5	20	10	1986.4	2.9	5	310	1983.5	137.958615892888	1.37958615892888	6.1	0.226161665398177
108	A	0cm	5	1	21	10	1981.7	1561.1	8	56	420.6	29.2540427751695	0.292540427751695	0.96	0.304729612241349
109	A	0cm	5	2	22	10	1984.8	851.8	6	153	1133	78.8036863154234	0.788036863154234	2.94	0.268039749372188
110	A	0cm	5	3	23	10	1983.2	89.2	6	244	1894	131.733611545818	1.31733611545818	4.76	0.276751284760122
111	A	0cm	5	4	24	10	1980.1	2.9	4	200	1977.2	137.520431229351	1.37520431229351	3.92	0.350817426605488
112	A	0cm	5	5	25	10	1981.7	1.3	20	183	1980.4	137.74300121718	1.3774300121718	3.26	0.42252454361098
113	A	0cm	6	1	26	10	1969.1	1427.7	8	82	541.4	37.6560598156842	0.376560598156842	1.48	0.254432836592461
114	A	0cm	6	2	27	10	1969.1	914.6	4	170	1054.5	73.3437663015128	0.733437663015128	3.32	0.220914958739496
115	A	0cm	6	3	28	10	1969.1	539.5	6	217	1429.6	99.43314206225	0.9943314206225	4.22	0.235623559389218
116	A	0cm	6	4	29	10	1969.1	410.9	6	210	1558.2	108.377673448096	1.08377673448096	4.08	0.265631552568863
117	A	0cm	6	5	30	10	1969.1	1	3	117	1968.1	136.887497826465	1.36887497826465	2.28	0.600383762396776
118	A	0cm	7	1	31	20	1831	1236.3	3	123	594.7	41.3632411754478	0.413632411754478	2.4	0.172346838231032
119	A	0cm	7	2	32	20	1829.4	1242.5	6	130	586.9	40.8207268301165	0.408207268301165	2.48	0.164599704960147
120	A	0cm	7	3	33	20	1829.4	936.5	3	114	892.9	62.1039819161885	0.621039819161885	2.22	0.279747666289137
121	A	0cm	7	4	34	20	1832.6	211.6	4	148	1621	112.745609459224	1.12745609459224	2.88	0.391477810622307
122	A	0cm	7	5	35	20	1834.1	90.7	8	115	1743.4	121.258911493653	1.21258911493653	2.14	0.566630427540436
123	A	0cm	8	1	36	20	1838.9	952.2	13	119	886.7	61.6727525647714	0.616727525647713	2.12	0.290909210211186
124	A	0cm	8	2	37	20	1838.9	399.9	8	99	1439	100.086941401495	1.00086941401495	1.82	0.549928249458766
125	A	0cm	8	3	38	20	1842	4.4	12	135	1837.6	127.810815510346	1.27810815510346	2.46	0.519556160611163
126	A	0cm	8	4	39	20	1842	1.3	12	136	1840.7	128.026430186055	1.28026430186055	2.48	0.51623560558893
127	A	0cm	8	5	40	20	1842	511.3	8	98	1330.7	92.5543383759346	0.925543383759346	1.8	0.514190768755192
128	A	0cm	9	1	41	20	1834.1	1010.3	11	94	823.8	57.2978612415232	0.572978612415232	1.66	0.345167838804357
129	A	0cm	9	2	42	20	1838.9	1233.1	1	70	605.8	42.1352808207268	0.421352808207268	1.38	0.305328121889325
130	A	0cm	9	3	43	20	1837.3	698	4	155	1139.3	79.2418709789602	0.792418709789602	3.02	0.262390301254835
131	A	0cm	9	4	44	20	1838.9	1041.7	2	65	797.2	55.4477482177013	0.554477482177013	1.26	0.44006149379128
132	A	0cm	9	5	45	20	1840.4	2.9	2	172	1837.5	127.803860198226	1.27803860198226	3.4	0.375893706465372
133	A	Check	1	1	1	20	1834.1	632.1	6	184	1202	83.6028516779691	0.836028516779691	3.56	0.234839471005531
134	A	Check	1	2	2	20	1834.1	597.6	2	171	1236.5	86.0024343592419	0.860024343592419	3.38	0.254445072068763
135	A	Check	1	3	3	20	1834.1	575.6	4	227	1258.5	87.5326030255608	0.875326030255608	4.46	0.196261441761347
136	A	Check	1	4	4	20	1834.1	610.1	5	270	1224	85.133020344288	0.85133020344288	5.3	0.160628340272241
137	A	Check	1	5	5	20	1834.1	607	13	278	1227.1	85.3486350199965	0.853486350199965	5.3	0.161035160415088
138	A	Check	2	1	6	0	2119.7	1137.4	3	123	982.3	68.3220309511389	0.683220309511389	2.4	0.284675128963079
139	A	Check	2	2	7	0	2124.5	1142.1	4	140	982.4	68.3289862632586	0.683289862632586	2.72	0.251209508320804
140	A	Check	2	3	8	0	2122.9	1228.4	7	174	894.5	62.2152669101026	0.622152669101026	3.34	0.186273254221864
141	A	Check	2	4	9	0	2121.3	1289.6	7	220	831.7	57.8473308989741	0.578473308989741	4.26	0.135791856570362
142	A	Check	2	5	10	0	2122.9	1306.9	11	181	816	56.755346896192	0.56755346896192	3.4	0.166927490871153
143	A	Check	3	1	11	10	1973.8	600.7	4	170	1373.1	95.5033907146583	0.955033907146583	3.32	0.287660815405597
144	A	Check	3	2	12	10	1970.7	726.3	3	175	1244.4	86.5519040166928	0.865519040166928	3.44	0.251604372141549
145	A	Check	3	3	13	10	1972.2	986.8	5	149	985.4	68.5376456268475	0.685376456268475	2.88	0.237977936204332
146	A	Check	3	4	14	10	1973.8	817.3	6	146	1156.5	80.4381846635368	0.804381846635368	2.8	0.287279230941203
147	A	Check	3	5	15	10	1972.2	1256.7	5	137	715.5	49.7652582159624	0.497652582159624	2.64	0.188504765969555
148	A	Check	4	1	16	20	1848.3	632.1	3	183	1216.2	84.5905059989567	0.845905059989567	3.6	0.23497362777488
149	A	Check	4	2	17	20	1856.1	541.1	1	298	1315	91.4623543731525	0.914623543731525	5.94	0.15397702756423
150	A	Check	4	3	18	20	1849.8	658.8	7	300	1191	82.8377673448096	0.828377673448096	5.86	0.141361377721518
151	A	Check	4	4	19	20	1849.8	619.6	5	320	1230.2	85.5642496957051	0.855642496957051	6.3	0.135816269358262
152	A	Check	4	5	20	20	1846.7	534.8	4	265	1311.9	91.2467396974439	0.912467396974439	5.22	0.174802183328437
153	A	Check	5	1	21	0	2122.9	1132.7	4	110	990.2	68.8715006085898	0.688715006085898	2.12	0.324865568908442
154	A	Check	5	2	22	0	2119.7	1325.7	3	115	794	55.2251782298731	0.552251782298731	2.24	0.246540974240505
155	A	Check	5	3	23	0	2118.2	1211.2	7	184	907	63.0846809250565	0.630846809250565	3.54	0.178205313347617
156	A	Check	5	4	24	0	2119.7	1288.1	7	158	831.6	57.8403755868545	0.578403755868545	3.02	0.191524422473028
157	A	Check	5	5	25	0	2118.2	1217.4	1	183	900.8	62.6534515736394	0.626534515736394	3.64	0.172124866960548
158	A	Check	6	1	26	0	2121.3	544.2	5	183	1577.1	109.692227438706	1.09692227438706	3.56	0.308124234378389
159	A	Check	6	2	27	0	2124.5	680.8	9	308	1443.7	100.413841071118	1.00413841071118	5.98	0.167916122192505
160	A	Check	6	3	28	0	2118.2	1262.9	3	82	855.3	59.4887845592071	0.594887845592071	1.58	0.376511294678526
161	A	Check	6	4	29	0	2126	1317.9	1	151	808.1	56.2058772387411	0.562058772387411	3	0.187352924129137
162	A	Check	6	5	30	0	2124.5	1343	5	146	781.5	54.3557642149191	0.543557642149191	2.82	0.192750936932337
163	A	Check	7	1	31	10	1969.1	782.8	5	165	1186.3	82.5108676751869	0.825108676751869	3.2	0.257846461484959
164	A	Check	7	2	32	10	1969.1	986.8	6	177	982.3	68.3220309511389	0.683220309511389	3.42	0.199772020324968
165	A	Check	7	3	33	10	1969.1	519.1	3	218	1450	100.852025734655	1.00852025734655	4.3	0.234539594731755
166	A	Check	7	4	34	10	1967.5	765.5	4	158	1202	83.6028516779691	0.836028516779691	3.08	0.271437830123276
167	A	Check	7	5	35	10	1969.1	854.9	4	236	1114.2	77.4960876369327	0.774960876369327	4.64	0.16701743025201
168	A	Check	8	1	36	20	1823.2	602.3	4	106	1220.9	84.9174056685794	0.849174056685794	2.04	0.416261792493036
169	A	Check	8	2	37	20	1826.3	826.7	2	166	999.6	69.5252999478352	0.695252999478352	3.28	0.211967377889741
170	A	Check	8	3	38	20	1821.6	723.1	6	133	1098.5	76.4041036341506	0.764041036341506	2.54	0.300803557614766
171	A	Check	8	4	39	20	1821.6	732.5	7	155	1089.1	75.7503042949052	0.757503042949052	2.96	0.255913190185491
172	A	Check	8	5	40	20	1818.5	694.9	3	210	1123.6	78.1498869761781	0.781498869761781	4.14	0.188767842937628
173	A	Check	9	1	41	10	1969.1	665.1	6	155	1304	90.697270039993	0.90697270039993	2.98	0.304353255167762
174	A	Check	9	2	42	10	1970.7	1171.9	2	149	798.8	55.5590332116154	0.555590332116154	2.94	0.188976303440869
175	A	Check	9	3	43	10	1969.1	1018.1	8	222	951	66.1450182576943	0.661450182576943	4.28	0.154544435181529
176	A	Check	9	4	44	10	1972.2	1104.5	3	173	867.7	60.3512432620414	0.603512432620414	3.4	0.177503656653063
177	A	Check	9	5	45	10	1969.1	765.5	5	301	1203.6	83.7141366718832	0.837141366718832	5.92	0.141409014648451
178	B	1cm	1	1	1	10	1989.5	996.2	4	195	993.3	69.0871152842984	0.690871152842984	3.82	0.180856322733765
179	B	1cm	1	2	2	10	1986.4	800	3	159	1186.4	82.5178229873066	0.825178229873066	3.12	0.264480201882393
180	B	1cm	1	3	3	10	1970.7	727.8	3	148	1242.9	86.4475743348983	0.864475743348983	2.9	0.298095083913442
181	B	1cm	1	4	4	10	1973.8	889.5	3	141	1084.3	75.4164493131629	0.754164493131629	2.76	0.273248004757837
182	B	1cm	1	5	5	10	1972.2	687	4	229	1285.2	89.3896713615024	0.893896713615024	4.5	0.198643714136672
183	B	1cm	2	1	6	20	1837.3	1225.3	9	64	612	42.566510172144	0.42566510172144	1.1	0.386968274292218
184	B	1cm	2	2	7	20	1837.3	1408.9	4	67	428.4	29.7965571205008	0.297965571205008	1.26	0.236480612067466
185	B	1cm	2	3	8	20	1843.6	1160.9	5	107	682.7	47.4839158407233	0.474839158407233	2.04	0.232764293336879
186	B	1cm	2	4	9	20	1840.4	1236.3	5	64	604.1	42.0170405146931	0.420170405146931	1.18	0.356076614531298
187	B	1cm	2	5	10	20	1835.7	1266.1	6	83	569.6	39.6174578334203	0.396174578334203	1.54	0.257256219697534
188	B	1cm	3	1	11	0	2116.6	1565.8	10	82	550.8	38.3098591549296	0.383098591549296	1.44	0.2660406885759
189	B	1cm	3	2	12	0	2118.2	1639.6	3	70	478.6	33.2881238045557	0.332881238045557	1.34	0.248418834362356
190	B	1cm	3	3	13	0	2116.6	1558	3	131	558.6	38.8523735002608	0.388523735002608	2.56	0.151767083985394
191	B	1cm	3	4	14	0	2118.2	1479.5	4	137	638.7	44.4235785080855	0.444235785080855	2.66	0.167005934240923
192	B	1cm	3	5	15	0	2121.3	1424.6	10	137	696.7	48.4576595374718	0.484576595374718	2.54	0.190778187155401
193	B	1cm	4	1	16	10	1987.9	1477.9	8	55	510	35.47209181012	0.3547209181012	0.94	0.377362678831064
194	B	1cm	4	2	17	10	1975.4	1509.3	5	66	466.1	32.4187097896018	0.324187097896018	1.22	0.265727129422966
195	B	1cm	4	3	18	10	1981.7	1430.9	8	96	550.8	38.3098591549296	0.383098591549296	1.76	0.217669654289373
196	B	1cm	4	4	19	10	1976.9	1332	3	80	644.9	44.8548078595027	0.448548078595027	1.54	0.291264986100667
197	B	1cm	4	5	20	10	1975.4	1344.5	4	79	630.9	43.8810641627543	0.438810641627543	1.5	0.292540427751695
198	B	1cm	5	1	21	20	1827.9	1234.7	3	56	593.2	41.2589114936533	0.412589114936533	1.06	0.389235014091069
199	B	1cm	5	2	22	20	1832.6	996.2	44	229	836.4	58.1742305685968	0.581742305685968	3.7	0.157227650185397
200	B	1cm	5	3	23	20	1832.6	811	5	117	1021.6	71.0554686141541	0.71055468614154	2.24	0.317211913456045
201	B	1cm	5	4	24	20	1826.3	818.9	3	120	1007.4	70.0678142931664	0.700678142931664	2.34	0.29943510381695
202	B	1cm	5	5	25	20	1829.4	1280.2	7	64	549.2	38.1985741610155	0.381985741610155	1.14	0.335075211938732
203	B	1cm	6	1	26	0	2110.3	1233.1	6	146	877.2	61.0119979134064	0.610119979134064	2.8	0.21789999254788
204	B	1cm	6	2	27	0	2108.8	1049.5	6	133	1059.3	73.6776212832551	0.736776212832551	2.54	0.290069375130926
205	B	1cm	6	3	28	0	2107.2	854.9	7	213	1252.3	87.1013736741436	0.871013736741436	4.12	0.211411101150834
206	B	1cm	6	4	29	0	2108.8	1087.2	9	171	1021.6	71.0554686141541	0.710554686141541	3.24	0.219307001895537
207	B	1cm	6	5	30	0	2107.2	643.1	10	190	1464.1	101.832724743523	1.01832724743523	3.6	0.282868679843119
208	B	1cm	7	1	31	10	1953.4	880.1	2	229	1073.3	74.6513649800035	0.746513649800035	4.54	0.164430319339215
209	B	1cm	7	2	32	10	1953.4	837.7	11	149	1115.7	77.6004173187272	0.776004173187272	2.76	0.281160932314229
210	B	1cm	7	3	33	10	1951.8	613.3	8	178	1338.5	93.0968527212659	0.930968527212659	3.4	0.273814272709606
211	B	1cm	7	4	34	10	1951.8	847.1	7	161	1104.7	76.8353329855677	0.768353329855677	3.08	0.249465366836259
212	B	1cm	7	5	35	10	1950.3	704.3	8	253	1246	86.6631890106069	0.866631890106069	4.9	0.176863651042055
213	B	1cm	8	1	36	20	1820	1195.5	12	88	624.5	43.4359241870979	0.434359241870979	1.52	0.285762659125644
214	B	1cm	8	2	37	20	1818.5	1412	1	59	406.5	28.2733437663015	0.282733437663015	1.16	0.243735722123289
215	B	1cm	8	3	38	20	1815.3	1322.6	16	106	492.7	34.2688228134238	0.342688228134238	1.8	0.190382348963465
216	B	1cm	8	4	39	20	1820	1421.4	7	64	398.6	27.7238741088506	0.277238741088506	1.14	0.243191878147813
217	B	1cm	8	5	40	20	1816.9	1401	1	80	415.9	28.9271431055469	0.289271431055469	1.58	0.183083184212322
218	B	1cm	9	1	41	20	1832.6	1223.7	15	173	608.9	42.3508954964354	0.423508954964354	3.16	0.134021821191251
219	B	1cm	9	2	42	20	1831	1333.6	3	52	497.4	34.5957224830464	0.345957224830464	0.98	0.353017576357617
220	B	1cm	9	3	43	20	1837.3	1364.9	5	72	472.4	32.8568944531386	0.328568944531386	1.34	0.245200704874168
221	B	1cm	9	4	44	20	1834.1	1004	3	242	830.1	57.73604590506	0.5773604590506	4.78	0.120786706914351
222	B	1cm	9	5	45	20	1837.3	1157.8	1	125	679.5	47.2613458528951	0.472613458528951	2.48	0.190569942955222
223	B	0cm	1	1	1	20	1829.4	858.1	6	191	971.3	67.5569466179795	0.675569466179795	3.7	0.182586342210755
224	B	0cm	1	2	2	20	1826.3	581.9	3	291	1244.4	86.5519040166928	0.865519040166928	5.76	0.150263722251203
225	B	0cm	1	3	3	20	1827.9	205.3	2	292	1622.6	112.856894453139	1.12856894453139	5.8	0.194580852505411
226	B	0cm	1	4	4	20	1831	250.8	11	192	1580.2	109.907842114415	1.09907842114415	3.62	0.303612823520483
227	B	0cm	1	5	5	20	1832.6	34.2	6	218	1798.4	125.084333159451	1.25084333159451	4.24	0.295010219715685
228	B	0cm	2	1	6	0	2138.6	429.7	12	401	1708.9	118.85932881238	1.1885932881238	7.78	0.152775486905373
229	B	0cm	2	2	7	0	2137	117.4	7	162	2019.6	140.469483568075	1.40469483568075	3.1	0.453127366348629
230	B	0cm	2	3	8	0	2135.4	117.4	10	251	2018	140.358198574161	1.40358198574161	4.82	0.291199582104068
231	B	0cm	2	4	9	0	2135.4	86	6	147	2049.4	142.542166579725	1.42542166579725	2.82	0.505468675814629
232	B	0cm	2	5	10	0	2137	98.6	2	129	2038.4	141.777082246566	1.41777082246566	2.54	0.558177489159708
233	B	0cm	3	1	11	0	2126	1190.8	7	104	935.2	65.0460789427926	0.650460789427926	1.94	0.335289066715426
234	B	0cm	3	2	12	0	2130.7	1124.9	3	202	1005.8	69.9565292992523	0.699565292992523	3.98	0.175770174118724
235	B	0cm	3	3	13	0	2130.7	1295.9	3	88	834.8	58.0629455746826	0.580629455746826	1.7	0.341546738674604
236	B	0cm	3	4	14	0	2129.2	1244.1	9	132	885.1	61.5614675708572	0.615614675708572	2.46	0.250249868174216
237	B	0cm	3	5	15	0	2130.7	950.7	11	202	1180	82.0726830116501	0.820726830116501	3.82	0.21484995552788
238	B	0cm	4	1	16	0	2130.7	286.9	1	312	1843.8	128.242044861763	1.28242044861763	6.22	0.206176920999619
239	B	0cm	4	2	17	0	2133.9	70.3	54	359	2063.6	143.529820900713	1.43529820900713	6.1	0.235294788361824
240	B	0cm	4	3	18	0	2130.7	781.2	4	134	1349.5	93.8619370544253	0.938619370544253	2.6	0.361007450209328
241	B	0cm	4	4	19	0	2135.4	348.1	3	170	1787.3	124.312293514171	1.24312293514171	3.34	0.372192495551412
242	B	0cm	4	5	20	0	2137	542.7	6	175	1594.3	110.888541123283	1.10888541123283	3.38	0.328072606873618
243	B	0cm	5	1	21	10	1961.3	371.6	8	243	1589.7	110.56859676578	1.1056859676578	4.7	0.235252333544212
244	B	0cm	5	2	22	10	1973.8	89.2	13	208	1884.6	131.079812206573	1.31079812206573	3.9	0.336102082580956
245	B	0cm	5	3	23	10	1975.4	60.9	5	175	1914.5	133.159450530343	1.33159450530343	3.4	0.391645442736302
246	B	0cm	5	4	24	10	1972.2	392	6	249	1580.2	109.907842114415	1.09907842114415	4.86	0.226147823280689
247	B	0cm	5	5	25	10	1972.2	78.2	5	238	1894	131.733611545818	1.31733611545818	4.66	0.282690153531799
248	B	0cm	6	1	26	10	1978.5	114.3	3	151	1864.2	129.660928534168	1.29660928534168	2.96	0.438043677480297
249	B	0cm	6	2	27	10	1981.7	1057.4	11	202	924.3	64.2879499217527	0.642879499217527	3.82	0.168293062622389
250	B	0cm	6	3	28	10	1980.1	78.2	4	144	1901.9	132.283081203269	1.32283081203269	2.8	0.472439575725961
251	B	0cm	6	4	29	10	1978.5	1124.9	5	192	853.6	59.3705442531734	0.593705442531734	3.74	0.15874477073041
252	B	0cm	6	5	30	10	1978.5	222.5	9	192	1756	122.135280820727	1.22135280820727	3.66	0.333702953062095
253	B	0cm	7	1	31	10	1976.9	448.5	2	122	1528.4	106.304990436446	1.06304990436446	2.4	0.442937460151858
254	B	0cm	7	2	32	10	1978.5	884.8	29	214	1093.7	76.0702486524083	0.760702486524083	3.7	0.20559526662813
255	B	0cm	7	3	33	10	1978.5	1099.7	7	152	878.8	61.1232829073205	0.611232829073205	2.9	0.210769941059726
256	B	0cm	7	4	34	10	1978.5	1043.3	9	161	935.2	65.0460789427926	0.650460789427926	3.04	0.213967364943397
257	B	0cm	7	5	35	10	1976.9	1452.8	6	269	524.1	36.452790818988	0.36452790818988	5.26	0.069301883686289
258	B	0cm	8	1	36	20	1823.2	1010.3	9	143	812.9	56.5397322204834	0.565397322204834	2.68	0.210969150076431
259	B	0cm	8	2	37	20	1821.6	1076.2	16	156	745.4	51.8448965397322	0.518448965397322	2.8	0.185160344784758
260	B	0cm	8	3	38	20	1820	1069.9	1	154	750.1	52.1717962093549	0.521717962093549	3.06	0.170496066043643
261	B	0cm	8	4	39	20	1826.3	908.3	4	177	918	63.849765258216	0.63849765258216	3.46	0.184536893809873
262	B	0cm	8	5	40	20	1821.6	484.6	27	308	1337	92.9925230394714	0.929925230394714	5.62	0.165467122846035
263	B	0cm	9	1	41	20	1827.9	2.9	1	105	1825	126.934446183272	1.26934446183272	2.08	0.610261760496502
264	B	0cm	9	2	42	20	1826.3	1.3	4	60	1825	126.934446183272	1.26934446183272	1.12	1.1333432694935
265	B	0cm	9	3	43	20	1831	1.3	12	85	1829.7	127.261345852895	1.27261345852895	1.46	0.871653053786953
266	B	0cm	10	1	44	20	1834.1	167.6	10	139	1666.5	115.910276473657	1.15910276473657	2.58	0.449264637494794
267	B	2cm	1	1	1	0	2122.9	1311.6	4	75	811.3	56.4284472265693	0.564284472265693	1.42	0.397383431173023
268	B	2cm	1	2	2	0	2119.7	1049.5	3	167	1070.2	74.4357503042949	0.744357503042949	3.28	0.22693826312285
269	B	2cm	1	3	3	0	2118.2	996.2	4	174	1122	78.0386019822639	0.780386019822639	3.4	0.229525299947835
270	B	2cm	1	4	4	0	2121.3	902	2	215	1219.3	84.8061206746653	0.848061206746653	4.26	0.199075400644754
271	B	2cm	1	5	5	0	2121.3	989.9	4	181	1131.4	78.6924013215093	0.786924013215093	3.54	0.222294918987314
272	B	2cm	2	1	6	0	2115	776.5	8	189	1338.5	93.0968527212659	0.930968527212659	3.62	0.257173626301839
273	B	2cm	2	2	7	0	2119.7	561.5	4	196	1558.2	108.377673448096	1.08377673448096	3.84	0.282233524604417
274	B	2cm	2	3	8	0	2122.9	920.9	5	172	1202	83.6028516779691	0.836028516779691	3.34	0.250307939155596
275	B	2cm	2	4	9	0	2119.7	784.3	5	164	1335.4	92.8812380455573	0.928812380455573	3.18	0.292079364923136
276	B	2cm	2	5	10	0	2116.6	705.9	10	217	1410.7	98.1185880716397	0.981185880716397	4.14	0.237001420462898
277	B	2cm	3	1	11	10	1976.9	1065.2	4	132	911.7	63.4115805946792	0.634115805946792	2.56	0.247701486697966
278	B	2cm	3	2	12	10	1978.5	763.9	10	140	1214.6	84.4792210050426	0.844792210050426	2.6	0.324920080788625
279	B	2cm	3	3	13	10	1980.1	594.5	4	255	1385.6	96.3728047296122	0.963728047296122	5.02	0.191977698664566
280	B	2cm	3	4	14	10	1978.5	592.9	3	209	1385.6	96.3728047296122	0.963728047296122	4.12	0.233914574586437
281	B	2cm	3	5	15	10	1975.4	569.3	2	336	1406.1	97.7986437141367	0.977986437141367	6.68	0.146405155260684
282	B	2cm	4	1	16	10	1980.1	429.7	5	215	1550.4	107.835159102765	1.07835159102765	4.2	0.256750378816107
283	B	2cm	4	2	17	10	1976.9	635.3	5	216	1341.6	93.3124673969745	0.933124673969745	4.22	0.221119590988091
284	B	2cm	4	3	18	10	1980.1	376.3	4	324	1603.8	111.549295774648	1.11549295774648	6.4	0.174295774647887
285	B	2cm	4	4	19	10	1980.1	627.4	5	253	1352.7	94.0845070422535	0.940845070422535	4.96	0.189686506133576
286	B	2cm	4	5	20	10	1978.5	854.9	2	178	1123.6	78.1498869761781	0.781498869761781	3.52	0.222016724364142
287	B	2cm	5	1	21	20	1827.9	640	7	162	1187.9	82.622152669101	0.82622152669101	3.1	0.266523073126132
288	B	2cm	5	2	22	20	1823.2	327.7	4	250	1495.5	104.016692749087	1.04016692749087	4.92	0.211416042172941
289	B	2cm	5	3	23	20	1826.3	241.4	3	297	1584.9	110.234741784038	1.10234741784038	5.88	0.187474050653125
290	B	2cm	5	4	24	20	1829.4	288.5	4	222	1540.9	107.1744044514	1.071744044514	4.36	0.24581285424633
291	B	2cm	6	1	25	20	1827.9	589.7	4	192	1238.2	86.1206746652756	0.861206746652756	3.76	0.229044347514031
292	B	2cm	6	2	26	20	1826.3	506.6	6	199	1319.7	91.7892540427752	0.917892540427752	3.86	0.237795994929469
293	B	2cm	6	3	27	20	1827.9	414	2	201	1413.9	98.3411580594679	0.983411580594679	3.98	0.247088336832834
294	B	2cm	6	4	28	20	1830.7	1333.2	3	64	497.5	34.6026777951661	0.346026777951661	1.22	0.283628506517755
295	B	2cm	7	1	29	20	1823.2	432.8	3	147	1390.4	96.7066597113546	0.967066597113546	2.88	0.335787012886648
296	B	2cm	7	2	30	20	1824.7	591.3	4	134	1233.4	85.7868196835333	0.857868196835333	2.6	0.329949306475128
297	B	2cm	7	3	31	20	1826.3	1029.1	2	95	797.2	55.4477482177013	0.554477482177013	1.86	0.298106173213448
298	B	2cm	7	4	32	20	1829.4	329.3	1	246	1500.1	104.33663710659	1.0433663710659	4.9	0.212931912462429
299	B	2cm	7	5	33	20	1826.3	536.4	5	139	1289.9	89.716571031125	0.89716571031125	2.68	0.334763324743004
300	B	2cm	8	1	34	0	2116.6	1022.9	5	111	1093.7	76.0702486524083	0.760702486524083	2.12	0.358821927605699
301	B	2cm	8	2	35	0	2119.7	671.3	3	136	1448.4	100.740740740741	1.00740740740741	2.66	0.378724589250905
302	B	2cm	8	3	36	0	2122.9	900.5	3	142	1222.4	85.0217353503739	0.850217353503739	2.78	0.305833580397028
303	B	2cm	8	4	37	0	2118.2	1118.6	3	103	999.6	69.5252999478352	0.695252999478352	2	0.347626499739176
304	B	2cm	8	5	38	0	2122.9	745.1	10	217	1377.8	95.830290384281	0.95830290384281	4.14	0.231474131362998
305	B	2cm	9	1	39	10	1980.1	738.8	3	130	1241.3	86.3362893409842	0.863362893409842	2.54	0.339906650948757
306	B	2cm	9	2	40	10	1975.4	638.4	2	257	1337	92.9925230394714	0.929925230394714	5.1	0.182338280469552
307	B	2cm	9	3	41	10	1975.4	564.6	4	217	1410.8	98.1255433837594	0.981255433837594	4.26	0.230341651135585
308	B	2cm	9	4	42	10	1976.9	533.3	5	271	1443.6	100.406885758998	1.00406885758998	5.32	0.18873474766729
309	B	2cm	9	5	43	10	1978.5	982.1	4	172	996.4	69.302729960007	0.69302729960007	3.36	0.206258124880973
310	B	2cm	10	1	44	20	1821.6	778.1	3	86	1043.5	72.5786819683533	0.725786819683533	1.66	0.437220975712972
311	B	2cm	10	2	45	20	1820	822	4	105	998	69.4140149539211	0.694140149539211	2.02	0.343633737395649
312	B	Check	1	1	1	20	1818.5	519.1	16	397	1299.4	90.37732568249	0.9037732568249	7.62	0.118605414281483
313	B	Check	1	2	2	20	1816.9	607	24	187	1209.9	84.1523213354199	0.841523213354199	3.26	0.258135955016626
314	B	Check	1	3	3	20	1815.3	752.9	3	124	1062.4	73.8932359589637	0.738932359589637	2.42	0.305343950243652
315	B	Check	1	4	4	20	1820	561.5	2	177	1258.5	87.5326030255608	0.875326030255608	3.5	0.250093151501602
316	B	Check	2	1	5	0	2122.9	977.3	2	119	1145.6	79.680055642497	0.79680055642497	2.34	0.340513058301269
317	B	Check	2	2	6	0	2121.3	1005.6	3	164	1115.7	77.6004173187272	0.776004173187272	3.22	0.240995084840768
318	B	Check	2	3	7	0	2121.3	1087.2	3	213	1034.1	71.924882629108	0.71924882629108	4.2	0.171249720545495
319	B	Check	2	4	8	0	2124.5	952.2	3	156	1172.3	81.5371239784385	0.815371239784385	3.06	0.266461189472021
320	B	Check	2	5	9	0	2121.3	1291.2	5	100	830.1	57.73604590506	0.5773604590506	1.9	0.303873925816105
321	B	Check	3	1	10	10	1975.4	935	1	93	1040.4	72.3630672926448	0.723630672926448	1.84	0.393277539633939
322	B	Check	3	2	11	10	1972.2	897.3	5	112	1074.9	74.7626499739176	0.747626499739176	2.14	0.349358177448213
323	B	Check	3	3	12	10	1972.2	768.6	2	143	1203.6	83.7141366718832	0.837141366718832	2.82	0.296858640680437
324	B	Check	3	4	13	10	1970.7	847.1	3	194	1123.6	78.1498869761781	0.781498869761781	3.82	0.204580855958581
325	B	Check	3	5	14	10	1972.2	599.2	3	213	1373	95.4964354025387	0.954964354025387	4.2	0.22737246524414
326	B	Check	4	1	15	20	1876.5	720	4	128	1156.5	80.4381846635368	0.804381846635368	2.48	0.324347518804584
327	B	Check	4	2	16	20	1878.1	705.9	4	180	1172.2	81.5301686663189	0.815301686663189	3.52	0.231619797347497
328	B	Check	4	3	17	20	1879.7	665.1	2	155	1214.6	84.4792210050426	0.844792210050426	3.06	0.276075885637394
329	B	Check	4	4	18	20	1874.9	785.9	8	237	1089	75.7433489827856	0.757433489827856	4.58	0.16537849122879
330	B	Check	4	5	19	20	1876.5	801.6	2	163	1074.9	74.7626499739176	0.747626499739176	3.22	0.232182142776142
331	B	Check	5	1	20	0	2119.7	1024.4	3	106	1095.3	76.1815336463224	0.761815336463224	2.06	0.369813270127778
332	B	Check	5	2	21	0	2119.7	1065.2	3	115	1054.5	73.3437663015128	0.733437663015128	2.24	0.327427528131753
333	B	Check	5	3	22	0	2119.7	947.5	4	129	1172.2	81.5301686663189	0.815301686663189	2.5	0.326120674665276
334	B	Check	5	4	23	0	2118.2	886.3	4	219	1231.9	85.6824900017388	0.856824900017388	4.3	0.199261604655207
335	B	Check	5	5	24	0	2122.9	1170.4	5	136	952.5	66.2493479394888	0.662493479394888	2.62	0.25286010663927
336	B	Check	6	1	25	10	1967.5	1087.2	5	190	880.3	61.2276125891149	0.612276125891149	3.7	0.165480034024635
337	B	Check	6	2	26	10	1967.5	883.2	2	243	1084.3	75.4164493131629	0.754164493131629	4.82	0.156465662475442
338	B	Check	6	3	27	10	1966	1101.3	4	116	864.7	60.1425838984525	0.601425838984525	2.24	0.268493678118091
339	B	Check	6	4	28	10	1970.7	911.4	5	207	1059.3	73.6776212832551	0.736776212832551	4.04	0.182370349711027
340	B	Check	6	5	29	10	1970.7	905.2	5	129	1065.5	74.1088506346722	0.741088506346722	2.48	0.298826010623678
341	B	Check	7	1	30	10	1969.1	1057.4	4	199	911.7	63.4115805946792	0.634115805946792	3.9	0.162593796396613
342	B	Check	7	2	31	10	1972.2	803.2	4	292	1169	81.3075986784907	0.813075986784907	5.76	0.141159025483491
343	B	Check	7	3	32	10	1970.7	707.4	3	512	1263.3	87.8664580073031	0.878664580073031	10.18	0.0863128271191582
344	B	Check	7	4	33	10	1967.5	635.3	6	328	1332.2	92.6586680577291	0.926586680577291	6.44	0.1438799193443
345	B	Check	7	5	34	10	1966	219.4	4	383	1746.6	121.481481481481	1.21481481481481	7.58	0.160265806703801
346	B	Check	8	1	35	0	2124.5	938.1	14	218	1186.4	82.5178229873066	0.825178229873066	4.08	0.202249566145359
347	B	Check	8	2	36	0	2119.7	917.7	1	221	1202	83.602851677969	0.83602851677969	4.4	0.190006481086293
348	B	Check	8	3	37	0	2126	1361.8	1	138	764.2	53.1524952182229	0.531524952182229	2.74	0.193987208825631
349	B	Check	8	4	38	0	2116.6	884.8	3	297	1231.8	85.6755346896192	0.856755346896192	5.88	0.145706691649012
350	B	Check	8	5	39	0	2119.7	1573.7	1	109	546	37.9760041731873	0.379760041731873	2.16	0.175814834135126
351	B	Check	10	1	40	0	2130.7	1266.1	3	91	864.6	60.1356285863328	0.601356285863328	1.76	0.341679707876891
352	B	Check	10	2	41	0	2124.5	1536	2	91	588.5	40.9320118240306	0.409320118240306	1.78	0.229955122606913
353	B	Check	10	3	42	0	2121.3	1355.5	4	286	765.8	53.263780212137	0.53263780212137	5.64	0.0944393266172643
354	B	Check	10	4	43	0	2121.3	1412	4	152	709.3	49.3340288645453	0.493340288645453	2.96	0.166669016434275
355	B	Check	10	5	44	0	2118.2	106.4	22	357	2011.8	139.926969222744	1.39926969222744	6.7	0.208846222720513
356	C	2cm	1	1	1	0	2113.5	1011.9	6	246	1101.6	76.6197183098592	0.766197183098592	4.8	0.15962441314554
357	C	2cm	1	2	2	0	2113.5	1354	2	129	759.5	52.8255955486002	0.528255955486002	2.54	0.20797478562441
358	C	2cm	1	3	3	0	2115	1186.1	2	216	928.9	64.6078942792558	0.646078942792558	4.28	0.150953024016953
359	C	2cm	1	4	4	0	2115	1341.4	3	125	773.6	53.8062945574683	0.538062945574683	2.44	0.220517600645362
360	C	2cm	1	5	5	0	2115	1010.3	5	241	1104.7	76.8353329855677	0.768353329855677	4.72	0.16278672242705
361	C	2cm	2	1	6	10	1975.4	1214.3	2	130	761.1	52.9368805425144	0.529368805425144	2.56	0.206784689619197
362	C	2cm	2	2	7	10	1975.4	1057.4	2	145	918	63.849765258216	0.63849765258216	2.86	0.22325092747628
363	C	2cm	2	3	8	10	1970.7	1085.6	3	202	885.1	61.5614675708573	0.615614675708573	3.98	0.154677054198134
364	C	2cm	3	1	9	0	2115	944.4	5	143	1170.6	81.4188836724048	0.814188836724048	2.76	0.2949959553348
365	C	2cm	3	2	10	0	2115	1325.7	2	117	789.3	54.8982785602504	0.548982785602504	2.3	0.238688167653263
366	C	2cm	3	3	11	0	2116.6	1079.3	2	213	1037.3	72.1474526169362	0.721474526169362	4.22	0.170965527528285
367	C	2cm	3	4	12	0	2115	938.1	3	195	1176.9	81.8570683359416	0.818570683359416	3.84	0.213169448791515
368	C	2cm	3	5	13	0	2115	922.4	7	249	1192.6	82.9490523387237	0.829490523387237	4.84	0.171382339542818
369	C	2cm	4	1	14	10	1972.2	905.2	2	104	1067	74.2131803164667	0.742131803164667	2.04	0.363790099590523
370	C	2cm	4	2	15	10	1969.1	735.7	2	133	1233.4	85.7868196835333	0.857868196835333	2.62	0.327430609479135
371	C	2cm	4	3	16	10	1970.7	836.1	3	146	1134.6	78.9149713093375	0.789149713093375	2.86	0.275926473109572
372	C	2cm	5	1	17	20	1824.7	784.3	3	138	1040.4	72.3630672926448	0.723630672926448	2.7	0.268011360343129
373	C	2cm	5	2	18	20	1823.2	763.9	3	188	1059.3	73.6776212832551	0.736776212832551	3.7	0.19912870617096
374	C	2cm	6	1	19	0	2111.9	790.6	3	186	1321.3	91.9005390366893	0.919005390366893	3.66	0.251094368952703
375	C	2cm	7	1	20	10	1975.4	1121.7	5	109	853.7	59.377499565293	0.59377499565293	2.08	0.285468747910062
376	C	2cm	7	2	21	10	1973.8	1148.4	2	89	825.4	57.4091462354373	0.574091462354373	1.74	0.329937622042743
377	C	2cm	8	1	22	10	1970.7	964.8	3	117	1005.9	69.9634846113719	0.699634846113719	2.28	0.306857388646368
378	C	2cm	9	1	23	20	1820	837.7	1	93	982.3	68.3220309511389	0.683220309511389	1.84	0.371315385604016
379	C	2cm	9	2	24	20	1824.7	942.8	4	101	881.9	61.338897583029	0.61338897583029	1.94	0.316179884448603
380	C	2cm	10	1	25	0	2111.9	1033.8	3	94	1078.1	74.9852199617458	0.749852199617458	1.82	0.412006703086515
381	C	2cm	10	2	26	0	2113.5	1330.4	6	93	783.1	54.4670492088332	0.544670492088332	1.74	0.31302901844157
382	C	2cm	10	3	27	0	2111.9	1195.5	4	149	916.4	63.7384802643019	0.637384802643019	2.9	0.219787862980351
383	C	2cm	10	4	28	0	2111.9	988.3	4	280	1123.6	78.1498869761781	0.781498869761781	5.52	0.141575882203221
384	C	2cm	11	1	29	10	1975.4	1186.1	1	66	789.3	54.8982785602504	0.548982785602504	1.3	0.422294450463465
385	C	2cm	11	2	30	10	1975.4	1107.6	4	159	867.8	60.358198574161	0.60358198574161	3.1	0.194703866368261
386	C	2cm	11	3	31	10	1972.2	1217.4	2	101	754.8	52.4986958789776	0.524986958789776	1.98	0.265144928681705
387	C	2cm	12	1	32	10	1972.2	897.3	4	76	1074.9	74.7626499739176	0.747626499739176	1.44	0.519185069263317
388	C	2cm	12	2	33	10	1970.7	949.1	4	82	1021.6	71.0554686141541	0.710554686141541	1.56	0.455483773167654
389	C	2cm	12	3	34	10	1975.4	1211.2	16	94	764.2	53.1524952182229	0.531524952182229	1.56	0.340721123193737
390	C	2cm	13	1	35	20	1827.9	608.6	4	106	1219.3	84.8061206746653	0.848061206746653	2.04	0.415716277816987
391	C	2cm	13	2	36	20	1821.6	696.5	4	123	1125.1	78.2542166579725	0.782542166579725	2.38	0.328799229655347
392	C	2cm	16	1	37	20	1823.2	735.7	1	100	1087.5	75.6390193009911	0.756390193009911	1.98	0.382015248994905
393	C	2cm	16	2	38	20	1820	978.9	4	78	841.1	58.5011302382194	0.585011302382194	1.48	0.395277907014996
394	C	2cm	16	3	39	20	1824.7	1051.1	3	118	773.6	53.8062945574683	0.538062945574683	2.3	0.233940411119427
395	C	2cm	17	1	40	20	1820	666.6	4	88	1153.4	80.2225699878282	0.802225699878282	1.68	0.477515297546596
396	C	2cm	17	2	41	20	1823.2	683.9	4	129	1139.3	79.2418709789602	0.792418709789602	2.5	0.316967483915841
397	C	2cm	17	3	42	20	1821.6	776.5	4	110	1045.1	72.6899669622674	0.726899669622674	2.12	0.342877202652205
398	C	2cm	17	4	43	20	1823.2	883.2	2	122	940	65.3799339245349	0.653799339245349	2.4	0.272416391352229
399	C	2cm	17	5	44	20	1821.6	610.1	8	254	1211.5	84.263606329334	0.84263606329334	4.92	0.171267492539297
400	C	2cm	18	1	45	20	1824.7	657.2	1	78	1167.5	81.2032689966962	0.812032689966962	1.54	0.527293954524001
401	C	1cm	1	1	1	0	2115	1284.9	5	136	830.1	57.73604590506	0.5773604590506	2.62	0.220366587423893
402	C	1cm	1	2	2	0	2113.5	1551.7	3	75	561.8	39.074943488089	0.39074943488089	1.44	0.27135377422284
403	C	1cm	1	3	3	0	2113.5	1791.8	7	157	321.7	22.3752390888541	0.223752390888541	3	0.0745841302961804
404	C	1cm	1	4	4	0	2119.7	1700.8	3	78	418.9	29.1358024691358	0.291358024691358	1.5	0.194238683127572
405	C	1cm	2	1	5	10	1973.8	1379.1	3	60	594.7	41.3632411754478	0.413632411754478	1.14	0.362835448907437
406	C	1cm	2	2	6	10	1975.4	1488.9	2	49	486.5	33.8375934620066	0.338375934620066	0.94	0.359974398531985
407	C	1cm	2	3	7	10	1972.2	1594.1	2	49	378.1	26.2980351243262	0.262980351243262	0.94	0.279766331109853
408	C	1cm	3	1	8	20	1813.7	1197	2	56	616.7	42.8934098417667	0.428934098417667	1.08	0.39716120223858
409	C	1cm	3	2	9	20	1812.2	1416.7	1	48	395.5	27.5082594331421	0.275082594331421	0.94	0.292641057799384
410	C	1cm	4	1	10	20	1798.1	1033.8	4	70	764.3	53.1594505303425	0.531594505303425	1.32	0.402723110078353
411	C	1cm	4	2	11	20	1801.2	677.6	1	202	1123.6	78.1498869761781	0.781498869761781	4.02	0.194402703920841
412	C	1cm	5	1	12	0	2115	1565.8	3	72	549.2	38.1985741610155	0.381985741610155	1.38	0.276801262036344
413	C	1cm	5	2	13	0	2115	1600.3	6	70	514.7	35.7989914797427	0.357989914797427	1.28	0.27967962093549
414	C	1cm	5	3	14	0	2097.8	1741.6	6	90	356.2	24.774821770127	0.24774821770127	1.68	0.147469177203137
415	C	1cm	5	4	15	0	2115	1925.2	5	78	189.8	13.2011824030603	0.132011824030603	1.46	0.0904190575552078
416	C	1cm	7	1	16	20	1854.5	1182.9	4	89	671.6	46.7118761954443	0.467118761954443	1.7	0.274775742326143
417	C	1cm	7	2	17	20	1859.3	1156.2	1	131	703.1	48.9027995131281	0.489027995131281	2.6	0.188087690435108
418	C	1cm	7	3	18	20	1859.3	1258.2	7	126	601.1	41.8083811511042	0.418083811511042	2.38	0.175665467021446
419	C	1cm	8	1	19	20	1826.3	1294.3	1	76	532	37.0022604764389	0.370022604764389	1.5	0.246681736509593
420	C	1cm	8	2	20	20	1829.4	1259.8	1	110	569.6	39.6174578334203	0.396174578334203	2.18	0.181731457951469
421	C	1cm	8	3	21	20	1815.3	1375.9	13	134	439.4	30.5616414536602	0.305616414536602	2.42	0.126287774601902
422	C	1cm	8	4	22	20	1815.3	1456	13	81	359.3	24.9904364458355	0.249904364458355	1.36	0.183753209160555
423	C	1cm	9	1	23	0	2122.9	1476.4	2	78	646.5	44.9660928534168	0.449660928534168	1.52	0.295829558246163
424	C	1cm	9	2	24	0	2121.3	1540.7	5	90	580.6	40.3825421665797	0.403825421665797	1.7	0.237544365685763
425	C	1cm	9	3	25	0	2122.9	1601.9	3	81	521	36.2371761432794	0.362371761432794	1.56	0.232289590662048
426	C	1cm	9	4	26	0	2118.2	1666.2	6	66	452	31.4380107807338	0.314380107807338	1.2	0.261983423172781
427	C	1cm	9	5	27	0	2121.3	1660	3	62	461.3	32.0848548078595	0.320848548078595	1.18	0.271905549219148
428	C	1cm	10	1	28	10	1970.7	1382.2	4	84	588.5	40.9320118240306	0.409320118240306	1.6	0.255825073900191
429	C	1cm	10	2	29	10	1967.5	1432.4	3	91	535.1	37.2178751521474	0.372178751521475	1.76	0.211465199728111
430	C	1cm	10	3	30	10	1970.7	1477.9	2	77	492.8	34.2757781255434	0.342757781255434	1.5	0.228505187503623
431	C	1cm	10	4	31	10	1964.4	1572.1	4	79	392.3	27.2856894453139	0.272856894453139	1.5	0.181904596302092
432	C	1cm	10	5	32	10	1969.1	1407.3	5	68	561.8	39.074943488089	0.39074943488089	1.26	0.310118599111818
433	C	1cm	11	1	33	20	1810.6	1204.9	4	85	605.7	42.1283255086072	0.421283255086072	1.62	0.260051392028439
434	C	1cm	12	1	34	0	2078.9	1595.6	2	55	483.3	33.6150234741784	0.336150234741784	1.06	0.317122862963947
435	C	1cm	12	2	35	0	2075.8	1493.6	5	69	582.2	40.4938271604939	0.404938271604939	1.28	0.316358024691358
436	C	1cm	12	3	36	0	2072.7	1612.9	4	72	459.8	31.980525126065	0.31980525126065	1.36	0.235150920044596
437	C	1cm	13	1	37	10	1973.8	1570.5	3	47	403.3	28.0507737784733	0.280507737784733	0.88	0.318758792937197
438	C	1cm	13	2	38	10	1973.8	1482.6	3	64	491.2	34.1644931316293	0.341644931316293	1.22	0.280036828947781
439	C	1cm	13	3	39	10	1973.8	1568.9	6	72	404.9	28.1620587723874	0.281620587723874	1.32	0.213348930093844
440	C	1cm	13	4	40	10	1975.4	1394.8	3	100	580.6	40.3825421665797	0.403825421665797	1.94	0.208157433848349
441	C	1cm	13	5	41	10	1973.8	1391.6	3	68	582.2	40.4938271604938	0.404938271604938	1.3	0.311490978157645
442	C	1cm	13	6	42	10	1975.4	1487.3	6	79	488.1	33.9488784559207	0.339488784559207	1.46	0.23252656476658
443	C	1cm	14	1	43	20	1827.9	1382.2	2	71	445.7	30.999826117197	0.30999826117197	1.38	0.224636421139109
444	C	1cm	14	2	44	20	1826.3	1248.8	2	69	577.5	40.1669274908712	0.401669274908712	1.34	0.299753190230382
445	D	2cm	1	1	1	20	1823.2	834.5	3	80	988.7	68.7671709267953	0.687671709267953	1.54	0.446540070953216
446	D	2cm	1	2	2	20	1818.5	702.7	3	76	1115.8	77.6073726308468	0.776073726308468	1.46	0.531557346786622
447	D	2cm	1	3	3	20	1820	696.5	3	73	1123.5	78.1429316640584	0.781429316640584	1.4	0.558163797600417
448	D	2cm	1	4	4	20	1818.5	633.7	7	119	1184.8	82.4065379933924	0.824065379933924	2.24	0.367886330327645
449	D	2cm	1	5	5	20	1818.5	713.7	4	71	1104.8	76.8422882976874	0.768422882976874	1.34	0.573449912669309
450	D	2cm	2	1	6	0	2115	1145.3	1	68	969.7	67.4456616240654	0.674456616240654	1.34	0.503325833015413
451	D	2cm	2	2	7	0	2113.5	1135.8	3	90	977.7	68.0020865936359	0.680020865936359	1.74	0.390816589618597
452	D	2cm	2	3	8	0	2116.6	997.7	1	98	1118.9	77.8229873065554	0.778229873065554	1.94	0.401149419105956
453	D	2cm	2	4	9	0	2115	1220.6	2	72	894.4	62.208311597983	0.62208311597983	1.4	0.444345082842735
454	D	2cm	2	5	10	0	2108.8	1154.7	3	88	954.1	66.3606329334029	0.663606329334029	1.7	0.390356664314135
455	D	2cm	3	1	11	10	1970.7	942.8	3	80	1027.9	71.4936532776908	0.714936532776908	1.54	0.464244501803187
456	D	2cm	3	2	12	10	1972.2	913	3	86	1059.2	73.6706659711355	0.736706659711355	1.66	0.443799192597202
457	D	2cm	3	3	13	10	1970.7	913	3	83	1057.7	73.566336289341	0.73566336289341	1.6	0.459789601808381
458	D	2cm	3	4	14	10	1970.7	1049.5	1	68	921.2	64.0723352460442	0.640723352460442	1.34	0.478151755567494
459	D	2cm	3	5	15	10	1969.1	1071.5	2	67	897.6	62.4308815858112	0.624308815858112	1.3	0.480237550660086
460	D	2cm	4	1	16	10	1972.2	920.9	3	78	1051.3	73.1211963136846	0.731211963136846	1.5	0.487474642091231
461	D	2cm	4	2	17	10	1969.1	971.1	1	65	998	69.4140149539211	0.694140149539211	1.28	0.542296991827508
462	D	2cm	4	3	18	10	1970.7	636.8	4	133	1333.9	92.7769083637628	0.927769083637628	2.58	0.359600420014585
463	D	2cm	4	4	19	10	1975.4	942.8	3	70	1032.6	71.8205529473135	0.718205529473135	1.34	0.53597427572622
464	D	2cm	4	5	20	10	1972.2	908.3	2	82	1063.9	73.9975656407581	0.739975656407581	1.6	0.462484785254738
465	D	2cm	5	1	21	20	1824.7	641.5	4	122	1183.2	82.2952529994784	0.822952529994784	2.36	0.348708699150332
466	D	2cm	5	2	22	20	1824.7	701.2	1	70	1123.5	78.1429316640584	0.781429316640584	1.38	0.566253128000423
467	D	2cm	5	3	23	20	1820	683.9	6	82	1136.1	79.019300991132	0.79019300991132	1.52	0.519863822310079
468	D	2cm	6	1	24	0	2113.5	895.7	2	94	1217.8	84.7017909928708	0.847017909928708	1.84	0.460335820613428
469	D	2cm	6	2	25	0	2111.9	1117	2	90	994.9	69.1984002782125	0.691984002782125	1.76	0.39317272885348
470	D	2cm	6	3	26	0	2111.9	1117	4	85	994.9	69.1984002782125	0.691984002782125	1.62	0.427150619001312
471	D	2cm	6	4	27	0	2115	1085.6	2	86	1029.4	71.5979829594853	0.715979829594853	1.68	0.426178469996936
472	D	2cm	6	5	28	0	2116.6	1219	2	68	897.6	62.4308815858112	0.624308815858112	1.32	0.472961224134933
473	D	2cm	7	1	29	10	1969.1	908.3	5	75	1060.8	73.7819509650496	0.737819509650496	1.4	0.52701393546464
474	D	2cm	7	2	30	10	1970.7	826.7	3	77	1144	79.5687706485829	0.795687706485829	1.48	0.537626828706641
475	D	2cm	7	3	31	10	1972.2	988.3	3	63	983.9	68.433315945053	0.68433315945053	1.2	0.570277632875442
476	D	2cm	7	4	32	10	1970.7	938.1	6	84	1032.6	71.8205529473135	0.718205529473135	1.56	0.460388159918676
477	D	2cm	7	5	33	10	1967.5	961.7	2	79	1005.8	69.9565292992523	0.699565292992523	1.54	0.454263177267872
478	D	2cm	8	1	34	20	1824.7	858.1	4	80	966.6	67.2300469483568	0.672300469483568	1.52	0.442302940449716
479	D	2cm	8	2	35	20	1824.7	823.6	1	92	1001.1	69.6296296296296	0.696296296296296	1.82	0.382580382580383
480	D	2cm	8	3	36	20	1831	774.9	3	94	1056.1	73.4550512954269	0.734550512954269	1.82	0.403599182941906
481	D	2cm	8	4	37	20	1824.7	654.1	2	95	1170.6	81.4188836724048	0.814188836724048	1.86	0.437735933722606
482	D	2cm	8	5	38	20	1824.7	635.3	3	87	1189.4	82.7264823508955	0.827264823508955	1.68	0.49241953780295
483	D	2cm	9	1	39	0	2111.9	1073.1	3	73	1038.8	72.2517822987307	0.722517822987307	1.4	0.516084159276648
484	D	2cm	10	1	40	0	2115	1077.8	2	110	1037.2	72.1404973048166	0.721404973048166	2.16	0.333983783818595
485	D	2cm	10	2	41	0	2113.5	1101.3	2	96	1012.2	70.4016692749087	0.704016692749087	1.88	0.374476964228238
486	D	2cm	10	3	42	0	2115	1062.1	3	112	1052.9	73.2324813075987	0.732324813075987	2.18	0.335928813337609
487	D	2cm	10	4	43	0	2113.5	1098.2	1	104	1015.3	70.6172839506173	0.706172839506173	2.06	0.342802349274841
488	D	2cm	11	1	44	20	1821.6	900.5	2	78	921.1	64.0653799339245	0.640653799339245	1.52	0.421482762723188
489	D	2cm	11	2	45	20	1815.3	677.6	2	143	1137.7	79.1305859850461	0.791305859850461	2.82	0.280604914840589
490	D	1cm	1	1	1	20	1859.3	869.1	2	74	990.2	68.8715006085898	0.688715006085898	1.44	0.478274309781874
491	D	1cm	1	2	2	20	1859.3	851.8	2	96	1007.5	70.074769605286	0.70074769605286	1.88	0.37273813619833
492	D	1cm	1	3	3	20	1860.8	1106	3	75	754.8	52.4986958789776	0.524986958789776	1.44	0.364574276937344
493	D	1cm	2	1	4	0	2130.7	1211.2	2	80	919.5	63.9540949400104	0.639540949400104	1.56	0.409962147051349
494	D	1cm	2	2	5	0	2124.5	1456	1	55	668.5	46.4962615197357	0.464962615197357	1.08	0.430520939997553
495	D	1cm	2	3	6	0	2129.2	1512.5	1	56	616.7	42.8934098417666	0.428934098417666	1.1	0.389940089470606
496	D	1cm	2	4	7	0	2121.3	1548.5	3	62	572.8	39.8400278212485	0.398400278212485	1.18	0.33762735441736
497	D	1cm	2	5	8	0	2124.5	1515.6	2	64	608.9	42.3508954964354	0.423508954964354	1.24	0.341539479809963
498	D	1cm	3	1	9	20	1804.3	1037	2	70	767.3	53.3681098939315	0.533681098939315	1.36	0.392412572749496
499	D	1cm	3	2	10	20	1804.3	1248.8	2	60	555.5	38.6367588245523	0.386367588245523	1.16	0.333075507108209
500	D	1cm	3	3	11	20	1796.5	1068.4	5	73	728.1	50.641627543036	0.50641627543036	1.36	0.372364908404676
501	D	1cm	4	1	12	0	2091.5	1454.4	2	54	637.1	44.3122935141714	0.443122935141714	1.04	0.426079745328572
502	D	1cm	4	2	13	0	2091.5	1466.9	4	56	624.6	43.4428794992175	0.434428794992175	1.04	0.417719995184784
503	D	1cm	4	3	14	0	2088.4	1656.8	2	36	431.6	30.019127108329	0.30019127108329	0.68	0.441457751593073
504	D	1cm	4	4	15	0	2097.8	1515.6	3	57	582.2	40.4938271604939	0.404938271604939	1.08	0.374942844078647
505	D	1cm	4	5	16	0	2100.9	1656.8	2	38	444.1	30.8885411232829	0.308885411232829	0.72	0.429007515601152
506	D	1cm	5	1	17	10	1959.7	1484.2	4	49	475.5	33.0725091288472	0.330725091288472	0.9	0.367472323653857
507	D	1cm	5	2	18	10	1964.4	1443.4	3	52	521	36.2371761432794	0.362371761432794	0.98	0.369767103502851
508	D	1cm	5	3	19	10	1958.1	1412	4	65	546.1	37.9829594853069	0.379829594853069	1.22	0.311335733486122
509	D	1cm	5	4	20	10	1959.7	1424.6	3	71	535.1	37.2178751521475	0.372178751521475	1.36	0.273660846706967
510	D	1cm	6	1	21	20	1813.7	1209.6	5	54	604.1	42.0170405146931	0.420170405146931	0.98	0.428745311374419
511	D	1cm	6	3	22	20	1812.2	1399.5	4	98	412.7	28.7045731177187	0.287045731177187	1.88	0.152683899562333
512	D	1cm	7	1	23	0	2104.1	1554.8	6	66	549.3	38.2055294731351	0.382055294731351	1.2	0.318379412276126
513	D	1cm	7	2	24	0	2116.6	1476.4	3	66	640.2	44.52790818988	0.4452790818988	1.26	0.353396096745079
514	D	1cm	7	3	25	0	2116.6	1647.4	4	60	469.2	32.6343244653104	0.326343244653104	1.12	0.2913778970117
515	D	1cm	7	4	26	0	2118.2	1583.1	1	91	535.1	37.2178751521474	0.372178751521475	1.8	0.206765973067486
516	D	1cm	7	5	27	0	2118.2	1410.5	1	79	707.7	49.2227438706312	0.492227438706312	1.56	0.315530409427123
517	D	1cm	8	1	28	10	1964.4	1360.2	3	49	604.2	42.0239958268127	0.420239958268127	0.92	0.456782563334921
518	D	1cm	8	2	29	10	1978.5	1418.3	3	56	560.2	38.9636584941749	0.389636584941749	1.06	0.367581683907311
519	D	1cm	8	3	30	10	1962.8	1476.4	3	45	486.4	33.830638149887	0.33830638149887	0.84	0.402745692260559
520	D	1cm	8	4	31	10	1976.9	1550.1	1	46	426.8	29.6852721265867	0.296852721265867	0.9	0.329836356962074
521	D	1cm	8	5	32	10	1976.9	1545.4	3	52	431.5	30.0121717962094	0.300121717962094	0.98	0.306246650981728
522	D	1cm	9	1	33	10	1975.4	1253.5	2	68	721.9	50.2103981916189	0.502103981916189	1.32	0.380381804481961
523	D	1cm	9	2	34	10	1976.9	1485.8	1	53	491.1	34.1575378195097	0.341575378195097	1.04	0.328437863649131
524	D	1cm	9	3	35	10	1978.5	1506.2	10	72	472.3	32.849939141019	0.32849939141019	1.24	0.264918864040475
525	D	1cm	9	4	36	10	1975.4	1399.5	4	53	575.9	40.0556424969571	0.400556424969571	0.98	0.408731045887317
526	D	1cm	9	5	37	10	1975.4	1448.1	3	62	527.3	36.6753608068162	0.366753608068162	1.18	0.310808142430646
527	D	1cm	10	1	38	20	1831	1178.2	2	61	652.8	45.4042775169536	0.454042775169536	1.18	0.384782012855539
528	D	1cm	10	2	39	20	1837.3	1328.9	2	54	508.4	35.3608068162059	0.353608068162059	1.04	0.340007757848133
529	D	1cm	10	3	40	20	1831	1305.3	1	45	525.7	36.5640758129021	0.365640758129021	0.88	0.415500861510251
530	D	1cm	10	4	41	20	1832.6	1421.4	1	38	411.2	28.6002434359242	0.286002434359242	0.74	0.386489776161137
531	D	1cm	10	5	42	20	1826.3	1354	2	48	472.3	32.849939141019	0.32849939141019	0.92	0.357064555880641
532	D	1cm	11	1	43	20	1832.6	1280.2	1	42	552.4	38.4211441488437	0.384211441488437	0.82	0.468550538400533
533	D	1cm	11	2	44	20	1837.3	1413.6	3	42	423.7	29.4696574508781	0.294696574508781	0.78	0.377816121165104
534	D	0cm	1	1	1	0	2108.8	1327.3	2	98	781.5	54.3557642149192	0.543557642149192	1.92	0.283102938619371
535	D	0cm	1	2	2	0	2105.6	1284.9	1	105	820.7	57.0822465658146	0.570822465658146	2.08	0.274433877720263
536	D	0cm	1	3	3	0	2115	2.9	8	163	2112.1	146.903147278734	1.46903147278734	3.1	0.473881120253981
537	D	0cm	1	4	4	0	2108.8	2.9	2	158	2105.9	146.471917927317	1.46471917927317	3.12	0.469461275408067
538	D	0cm	1	5	5	0	2115	2.9	9	189	2112.1	146.903147278734	1.46903147278734	3.6	0.408064297996484
539	D	0cm	2	1	6	10	1978.5	1306.9	1	52	671.6	46.7118761954443	0.467118761954443	1.02	0.457959570543571
540	D	0cm	2	2	7	10	1981.7	1277.1	2	65	704.6	49.0071291949226	0.490071291949226	1.26	0.388945469800973
541	D	0cm	2	3	8	10	1980.1	1.3	8	121	1978.8	137.631716223266	1.37631716223266	2.26	0.60898989479321
542	D	0cm	2	4	9	10	1972.2	2.9	6	148	1969.3	136.970961571901	1.36970961571901	2.84	0.482292118210917
543	D	0cm	2	5	10	10	1983.2	1.3	11	119	1981.9	137.847330898974	1.37847330898974	2.16	0.63818208749525
544	D	0cm	3	1	11	20	1832.6	2.9	2	139	1829.7	127.261345852895	1.27261345852895	2.74	0.464457466616406
545	D	0cm	3	2	12	20	1846.7	1.3	9	196	1845.4	128.353329855677	1.28353329855677	3.74	0.343190721539244
546	D	0cm	4	1	13	20	1864	1184.5	24	163	679.5	47.2613458528951	0.472613458528951	2.78	0.170004841197465
547	D	0cm	4	2	14	20	1849.8	1.3	1	177	1848.5	128.568944531386	1.28568944531386	3.52	0.365252683327801
548	D	0cm	4	3	15	20	1848.3	2.9	25	341	1845.4	128.353329855677	1.28353329855677	6.32	0.203090711796958
549	D	0cm	4	4	16	20	1851.4	2.9	1	181	1848.5	128.568944531386	1.28568944531386	3.6	0.357135957031627
550	D	0cm	4	5	17	20	1853	2.9	10	116	1850.1	128.6802295253	1.286802295253	2.12	0.606982214741981
551	D	0cm	5	1	18	0	2061.7	2.9	3	151	2058.8	143.195965918971	1.43195965918971	2.96	0.483770155131657
552	D	0cm	5	2	19	0	2080.5	1.3	11	158	2079.2	144.614849591375	1.44614849591375	2.94	0.49188724350808
553	D	0cm	5	3	20	0	2057	1.3	14	177	2055.7	142.980351243262	1.42980351243262	3.26	0.438590034488534
554	D	0cm	5	4	21	0	2063.3	1575.2	14	85	488.1	33.9488784559207	0.339488784559207	1.42	0.239076608844512
555	D	0cm	5	5	22	0	2064.8	2.9	4	187	2061.9	143.411580594679	1.43411580594679	3.66	0.391834919657593
556	D	0cm	6	1	23	10	1809	2.9	5	140	1806.1	125.619892192662	1.25619892192662	2.7	0.465258859972823
557	D	0cm	6	2	24	10	1809	2.9	1	91	1806.1	125.619892192662	1.25619892192662	1.8	0.697888289959234
558	D	0cm	6	3	25	10	1801.2	2.9	3	128	1798.3	125.077377847331	1.25077377847331	2.5	0.500309511389324
559	D	0cm	6	4	26	10	1816.9	2.9	32	134	1814	126.169361850113	1.26169361850113	2.04	0.618477263971142
560	D	0cm	7	1	27	0	2055.4	2.9	4	110	2052.5	142.757781255434	1.42757781255434	2.12	0.673385760638839
561	D	0cm	8	1	28	10	1911	1.3	4	87	1909.7	132.8255955486	1.328255955486	1.66	0.800154190051809
562	D	0cm	8	2	29	10	1917.3	2.9	11	126	1914.4	133.152495218223	1.33152495218223	2.3	0.578923892253143
563	D	0cm	8	3	30	10	1925.2	1.3	68	219	1923.9	133.813249869588	1.33813249869588	3.02	0.443090231356251
564	D	0cm	9	1	31	20	1769.8	1321	1	61	448.8	31.2154407929056	0.312154407929056	1.2	0.260128673274213
565	D	0cm	9	2	32	20	1771.4	2.9	8	120	1768.5	123.004694835681	1.23004694835681	2.24	0.549128101945003
566	D	0cm	9	3	33	20	1766.7	2.9	17	113	1763.8	122.677795166058	1.22677795166058	1.92	0.638946849823219
567	D	0cm	9	4	34	20	1771.4	4.4	3	91	1767	122.900365153886	1.22900365153886	1.76	0.698297529283445
568	D	0cm	10	1	35	0	2068	2.9	4	102	2065.1	143.634150582507	1.43634150582507	1.96	0.732827298890344
569	D	0cm	10	2	36	0	2068	1672.5	65	150	395.5	27.5082594331421	0.275082594331421	1.7	0.161813290783189
570	D	0cm	10	3	37	0	2061.7	1377.5	51	174	684.2	47.5882455225178	0.475882455225178	2.46	0.19344815253056
571	D	0cm	10	4	38	0	2064.8	2.9	63	154	2061.9	143.411580594679	1.43411580594679	1.82	0.787975717553182
572	D	0cm	11	1	39	10	1915.7	1.3	8	126	1914.4	133.152495218223	1.33152495218223	2.36	0.564205488212809
573	D	0cm	11	2	40	10	1917.3	2.9	4	92	1914.4	133.152495218223	1.33152495218223	1.76	0.756548268285357
574	D	0cm	11	3	41	10	1915.7	1.3	6	82	1914.4	133.152495218223	1.33152495218223	1.52	0.876003258014624
575	D	0cm	12	1	42	20	1785.5	1.3	5	91	1784.2	124.096678838463	1.24096678838463	1.72	0.721492318828272
576	D	0cm	12	2	43	20	1783.9	1.3	1	173	1782.6	123.985393844549	1.23985393844549	3.44	0.360422656524851
577	D	0cm	12	3	44	20	1794.9	1.3	1	81	1793.6	124.750478177708	1.24750478177708	1.6	0.779690488610676
578	D	Check	1	1	1	20	1777.7	809.4	1	99	968.3	67.3482872543905	0.673482872543905	1.96	0.343613710481584
579	D	Check	1	2	2	20	1769.8	699.6	3	96	1070.2	74.4357503042949	0.744357503042949	1.86	0.400192205937069
580	D	Check	2	1	3	0	2036.6	1140.5	3	85	896.1	62.3265519040167	0.623265519040167	1.64	0.380039950634248
581	D	Check	2	2	4	0	2028.7	1041.7	2	73	987	68.6489306207616	0.686489306207616	1.42	0.483443173385645
582	D	Check	2	3	5	0	2027.2	1077.8	2	71	949.4	66.0337332637802	0.660337332637802	1.38	0.478505313505654
583	D	Check	2	4	6	0	2024	1135.8	4	80	888.2	61.7770822465658	0.617770822465658	1.52	0.406428172674775
584	D	Check	2	5	7	0	2028.7	4.4	7	238	2024.3	140.796383237698	1.40796383237698	4.62	0.304754076272073
585	D	Check	3	1	8	10	1933	949.1	11	175	983.9	68.433315945053	0.68433315945053	3.28	0.208638158369064
586	D	Check	3	2	9	10	1936.1	974.2	3	84	961.9	66.9031472787341	0.669031472787341	1.62	0.41298239060947
587	D	Check	3	3	10	10	1939.3	1057.4	2	65	881.9	61.338897583029	0.61338897583029	1.26	0.486816647484357
588	D	Check	3	4	11	10	1934.6	1015	2	66	919.6	63.9610502521301	0.639610502521301	1.28	0.499695705094766
589	D	Check	3	5	12	10	1942.4	1124.9	7	74	817.5	56.8596765779864	0.568596765779864	1.34	0.424325944611839
590	D	Check	4	1	13	0	2071.1	1275.5	1	61	795.6	55.3364632237872	0.553364632237872	1.2	0.46113719353156
591	D	Check	4	2	14	0	2068	1382.2	3	62	685.8	47.6995305164319	0.476995305164319	1.18	0.404233309461287
592	D	Check	4	3	15	0	2069.5	1520.3	1	48	549.2	38.1985741610155	0.381985741610155	0.94	0.406367810223569
593	D	Check	4	4	16	0	2069.5	1474.8	3	71	594.7	41.3632411754478	0.413632411754478	1.36	0.304141479231233
594	D	Check	4	5	17	0	2071.1	1504.6	5	74	566.5	39.4018431577117	0.394018431577117	1.38	0.285520602592114
595	D	Check	5	1	18	20	1791.8	883.2	8	71	908.6	63.1959659189706	0.631959659189706	1.26	0.501555285071195
596	D	Check	5	2	19	20	1791.8	1022.9	1	61	768.9	53.4793948878456	0.534793948878456	1.2	0.44566162406538
597	D	Check	5	3	20	20	1793.3	1043.3	2	68	750	52.1648408972353	0.521648408972353	1.32	0.395188188615419
598	D	Check	5	4	21	20	1799.6	1121.7	3	62	677.9	47.150060858981	0.47150060858981	1.18	0.399576786940517
599	D	Check	5	5	22	20	1793.3	914.6	4	83	878.7	61.1163275952008	0.611163275952008	1.58	0.386812199969625
600	D	Check	6	1	23	20	1772.9	908.3	2	87	864.6	60.1356285863328	0.601356285863328	1.7	0.353738991684311
601	D	Check	6	2	24	20	1777.7	556.8	3	100	1220.9	84.9174056685794	0.849174056685794	1.94	0.437718585920512
602	D	Check	6	3	25	20	1776.1	456.4	1	98	1319.7	91.7892540427752	0.917892540427752	1.94	0.473140484756573
603	D	Check	7	1	26	0	2066.4	925.6	2	126	1140.8	79.3462006607547	0.793462006607547	2.48	0.319944357503043
604	D	Check	7	2	27	0	2068	1084.1	3	79	983.9	68.433315945053	0.68433315945053	1.52	0.450219183849033
605	D	Check	7	3	28	0	2063.3	1066.8	2	71	996.5	69.3096852721266	0.693096852721266	1.38	0.50224409617483
606	D	Check	7	4	29	0	2074.2	1060.5	1	74	1013.7	70.5059989567032	0.705059989567032	1.46	0.482917801073309
607	D	Check	7	5	30	0	2064.8	1079.3	1	61	985.5	68.5446009389672	0.685446009389671	1.2	0.571205007824726
608	D	Check	8	1	31	10	1907.9	718.4	3	81	1189.5	82.7334376630151	0.827334376630151	1.56	0.530342549121892
609	D	Check	8	2	32	10	1914.2	875.3	2	79	1038.9	72.2587376108503	0.722587376108503	1.54	0.469212581888638
610	D	Check	9	1	33	10	1923.6	660.4	1	104	1263.2	87.8595026951834	0.878595026951834	2.06	0.426502440267881
611	D	Check	9	2	34	10	1922	884.8	1	72	1037.2	72.1404973048166	0.721404973048166	1.42	0.50803167116068
612	D	Check	9	3	35	10	1922	825.1	4	81	1096.9	76.2928186402365	0.762928186402365	1.54	0.495407913248289
613	D	Check	9	4	36	10	1922	983.6	3	72	938.4	65.2686489306208	0.652686489306208	1.38	0.472961224134933
614	D	Check	9	5	37	10	1920.5	989.9	2	84	930.6	64.7261345852895	0.647261345852895	1.64	0.394671552349326
615	D	Check	10	1	38	10	1945.6	876.9	1	81	1068.7	74.3314206225004	0.743314206225004	1.6	0.464571378890628
616	D	Check	10	2	39	10	1953.4	902	1	77	1051.4	73.1281516258042	0.731281516258042	1.52	0.48110626069608
617	D	Check	10	3	40	10	1950.3	922.4	2	71	1027.9	71.4936532776908	0.714936532776908	1.38	0.518069951287615
618	D	Check	11	1	41	0	2061.7	955.4	4	88	1106.3	76.9466179794818	0.769466179794818	1.68	0.458015583211201
619	D	Check	11	2	42	0	2057	982.1	2	67	1074.9	74.7626499739176	0.747626499739176	1.3	0.575097307491674
620	D	Check	11	3	43	0	2060.1	1197	5	63	863.1	60.0312989045383	0.600312989045383	1.16	0.517511197452917
621	E	2cm	1	1	1	20	1824.7	878.5	2	126	946.2	65.811163275952	0.65811163275952	2.48	0.265367593854645
622	E	2cm	1	2	2	20	1827.9	792.2	2	121	1035.7	72.0361676230221	0.720361676230221	2.38	0.302672973205975
623	E	2cm	1	3	3	20	1829.4	757.7	3	109	1071.7	74.5400799860894	0.745400799860894	2.12	0.35160415087778
624	E	2cm	1	4	4	20	1829.4	787.5	2	104	1041.9	72.4673969744392	0.724673969744392	2.04	0.355232338109996
625	E	2cm	1	5	5	20	1831	264.9	4	222	1566.1	108.927143105547	1.08927143105547	4.36	0.249832897031071
626	E	2cm	2	1	6	0	2115	1178.2	2	108	936.8	65.1573639367067	0.651573639367067	2.12	0.30734605630522
627	E	2cm	2	2	7	0	2115	1087.2	3	159	1027.8	71.4866979655712	0.714866979655712	3.12	0.229124031940933
628	E	2cm	2	3	8	0	2113.5	1244.1	3	116	869.4	60.4694835680751	0.604694835680751	2.26	0.267564086584403
629	E	2cm	2	4	9	0	2113.5	29.5	4	287	2084	144.948704573118	1.44948704573118	5.66	0.256093117620349
630	E	2cm	3	1	10	0	2115	820.4	2	199	1294.6	90.0434707007477	0.900434707007477	3.94	0.228536727666872
631	E	2cm	3	2	11	0	2113.5	1.3	5	228	2112.2	146.910102590854	1.46910102590854	4.46	0.329394848858417
632	E	2cm	5	1	12	20	1827.9	883.2	3	104	944.7	65.7068335941575	0.657068335941575	2.02	0.325281354426523
633	E	2cm	5	2	13	20	1827.9	886.3	3	122	941.6	65.491218918449	0.65491218918449	2.38	0.275173188732979
634	E	2cm	5	3	14	20	1831	98.6	1	206	1732.4	120.493827160494	1.20493827160494	4.1	0.293887383318278
635	E	2cm	6	1	15	0	2119.7	1030.7	2	144	1089	75.7433489827856	0.757433489827856	2.84	0.266701933037977
636	E	2cm	6	2	16	0	2118.2	1234.7	4	103	883.5	61.4501825769431	0.614501825769431	1.98	0.310354457459309
637	E	2cm	6	3	17	0	2111.9	1128	3	172	983.9	68.433315945053	0.68433315945053	3.38	0.202465431790098
638	E	2cm	6	4	18	0	2116.6	1209.6	2	168	907	63.0846809250565	0.630846809250565	3.32	0.190014099171857
639	E	2cm	8	1	19	10	1907.9	930.3	3	170	977.6	67.9951312815163	0.679951312815163	3.34	0.203578237369809
640	E	2cm	8	2	20	10	1909.5	641.5	2	242	1268	88.1933576769258	0.881933576769258	4.8	0.183736161826929
641	E	2cm	8	3	21	10	1909.5	836.1	1	151	1073.4	74.6583202921231	0.746583202921231	3	0.24886106764041
642	E	2cm	8	4	22	10	1909.5	785.9	3	193	1123.6	78.1498869761781	0.781498869761781	3.8	0.205657597305732
643	E	2cm	8	5	23	10	1904.8	1082.5	2	163	822.3	57.1935315597287	0.571935315597287	3.22	0.177619663228971
644	E	2cm	9	1	24	20	1763.5	687	7	163	1076.5	74.8739349678317	0.748739349678317	3.12	0.239980560794332
645	E	2cm	9	2	25	20	1757.3	605.4	1	298	1151.9	80.1182403060337	0.801182403060337	5.94	0.1348791924344
646	E	2cm	9	3	26	20	1758.8	854.9	4	125	903.9	62.8690662493479	0.628690662493479	2.42	0.259789529955983
647	E	2cm	9	4	27	20	1755.7	713.7	3	205	1042	72.4743522865589	0.724743522865589	4.04	0.179391961105344
648	E	2cm	9	5	28	20	1755.7	800	3	182	955.7	66.471917927317	0.66471917927317	3.58	0.185675748400327
649	E	2cm	10	1	29	0	2057	994.6	4	154	1062.4	73.8932359589637	0.738932359589637	3	0.246310786529879
650	E	2cm	10	2	30	0	2053.8	958.5	3	130	1095.3	76.1815336463224	0.761815336463224	2.54	0.299927297820167
651	E	2cm	10	3	31	0	2053.8	1165.7	1	109	888.1	61.7701269344462	0.617701269344462	2.16	0.285972809881695
652	E	2cm	10	4	32	0	2050.7	1219	3	103	831.7	57.8473308989741	0.578473308989741	2	0.28923665449487
653	E	2cm	10	5	33	0	2053.8	1281.8	2	89	772	53.6950095635542	0.536950095635542	1.74	0.308592008985944
654	E	2cm	12	1	34	20	1754.1	897.3	3	141	856.8	59.5931142410016	0.595931142410016	2.76	0.215917080583339
655	E	2cm	12	2	35	20	1758.8	726.3	5	152	1032.5	71.8135976351939	0.718135976351939	2.94	0.244263937534673
656	E	2cm	13	1	36	10	1911	704.3	2	186	1206.7	83.9297513475917	0.839297513475917	3.68	0.228069976488021
657	E	2cm	13	2	37	10	1909.5	999.3	4	152	910.2	63.3072509128847	0.633072509128847	2.96	0.213875847678665
658	E	2cm	13	3	38	10	1909.5	919.3	2	160	990.2	68.8715006085898	0.688715006085898	3.16	0.217947786736044
659	E	2cm	13	4	39	10	1911	952.2	1	156	958.8	66.6875326030256	0.666875326030256	3.1	0.215121072912986
660	E	2cm	13	5	40	10	1909.5	1120.1	2	144	789.4	54.90523387237	0.5490523387237	2.84	0.193328288282993
661	E	2cm	14	1	41	10	1912.6	999.3	1	116	913.3	63.5228655885933	0.635228655885933	2.3	0.276186372124319
662	E	2cm	14	2	42	10	1914.2	1015	1	122	899.2	62.5421665797253	0.625421665797253	2.42	0.258438704874898
663	E	2cm	14	3	43	10	1912.6	1385.3	3	103	527.3	36.6753608068162	0.366753608068162	2	0.183376804034081
664	E	2cm	14	4	44	10	1912.6	1418.3	3	115	494.3	34.3801078073379	0.343801078073379	2.24	0.153482624139901
665	E	2cm	14	5	45	10	1915.7	7.6	1	302	1908.1	132.714310554686	1.32714310554686	6.02	0.220455665373233
666	E	1cm	1	1	1	20	1780.8	1302.2	1	120	478.6	33.2881238045557	0.332881238045557	2.38	0.139866066405696
667	E	1cm	1	2	2	20	1785.5	1275.5	2	138	510	35.47209181012	0.3547209181012	2.72	0.130412102243088
668	E	1cm	1	3	3	20	1777.7	426.5	2	262	1351.2	93.9801773604591	0.93980177360459	5.2	0.180731110308575
669	E	1cm	1	4	4	20	1782.4	1317.9	5	110	464.5	32.3074247956877	0.323074247956877	2.1	0.153844879979465
670	E	1cm	1	5	5	20	1780.8	1379.1	6	154	401.7	27.9394887845592	0.279394887845592	2.96	0.0943901648127
671	E	1cm	2	1	6	0	2063.3	1262.9	2	88	800.4	55.6703182055295	0.556703182055295	1.72	0.323664640729823
672	E	1cm	2	2	7	0	2060.1	1385.3	1	78	674.8	46.9344461832725	0.469344461832725	1.54	0.304769131060211
673	E	1cm	2	3	8	0	2058.5	1553.3	2	80	505.2	35.1382368283777	0.351382368283777	1.56	0.225245107874216
674	E	1cm	2	4	9	0	2060.1	1694.5	1	101	365.6	25.4286211093723	0.254286211093723	2	0.127143105546861
675	E	1cm	2	5	10	0	2058.5	1721.2	1	85	337.3	23.4602677795166	0.234602677795166	1.68	0.139644451068551
676	E	1cm	3	1	11	10	1915.7	1203.3	1	75	712.4	49.5496435402539	0.495496435402539	1.48	0.334794888785499
677	E	1cm	3	2	12	10	1918.9	1487.3	4	263	431.6	30.019127108329	0.30019127108329	5.18	0.057951982834612
678	E	1cm	3	3	13	10	1915.7	1559.5	2	105	356.2	24.7748217701269	0.247748217701269	2.06	0.120266125097704
679	E	1cm	3	4	14	10	1918.9	1493.6	3	155	425.3	29.5809424447922	0.295809424447922	3.04	0.0973057317262902
680	E	1cm	3	5	15	10	1915.7	1730.6	13	69	185.1	12.8742827334377	0.128742827334377	1.12	0.114948952977122
681	E	1cm	4	1	16	20	1771.4	1148.4	7	77	623	43.3315945053034	0.433315945053034	1.4	0.309511389323596
682	E	1cm	4	2	17	20	1779.2	1572.1	1	47	207.1	14.4044513997566	0.144044513997566	0.92	0.156570123910398
683	E	1cm	4	3	18	20	1785.5	1397.9	2	101	387.6	26.9587897756912	0.269587897756912	1.98	0.136155503917632
684	E	1cm	4	4	19	20	1783.9	1512.5	2	82	271.4	18.8767170926795	0.188767170926795	1.6	0.117979481829247
685	E	1cm	4	5	20	20	1787.1	1559.5	1	55	227.6	15.830290384281	0.15830290384281	1.08	0.146576762817417
686	E	1cm	5	1	21	20	1785.5	1018.1	1	134	767.4	53.3750652060511	0.533750652060511	2.66	0.200658139872373
687	E	1cm	5	2	22	20	1787.1	1360.2	3	100	426.9	29.6922274387063	0.296922274387063	1.94	0.153052718756218
688	E	1cm	5	3	23	20	1783.9	1460.7	3	121	323.2	22.4795687706486	0.224795687706486	2.36	0.0952524100451211
689	E	1cm	5	4	24	20	1783.9	1330.4	1	93	453.5	31.5423404625283	0.315423404625283	1.84	0.171425763383306
690	E	1cm	5	5	25	20	1804.3	1427.7	1	92	376.6	26.1937054425317	0.261937054425317	1.82	0.143921458475449
691	E	1cm	6	1	26	0	2061.7	1503	1	71	558.7	38.8593288123804	0.388593288123804	1.4	0.277566634374146
692	E	1cm	6	2	27	0	2061.7	1732.1	6	70	329.6	22.924708746305	0.22924708746305	1.28	0.179099287080508
693	E	1cm	6	3	28	0	2060.1	1543.8	6	105	516.3	35.9102764736568	0.359102764736567	1.98	0.181365032695236
694	E	1cm	6	4	29	0	2061.7	1769.8	2	95	291.9	20.302556077204	0.20302556077204	1.86	0.109153527296795
695	E	1cm	6	5	30	0	2064.8	1534.4	1	169	530.4	36.8909754825248	0.368909754825248	3.36	0.109794569888467
696	E	1cm	7	1	31	10	1911	1236.3	2	111	674.7	46.9274908711528	0.469274908711528	2.18	0.215263719592444
697	E	1cm	7	2	32	10	1914.2	1445	3	89	469.2	32.6343244653104	0.326343244653104	1.72	0.189734444565758
698	E	1cm	7	3	33	10	1911	1638	2	65	273	18.9880020865936	0.189880020865936	1.26	0.15069842925868
699	E	1cm	7	4	34	10	1914.2	1545.4	4	98	368.8	25.6511910972005	0.256511910972005	1.88	0.136442505836173
700	E	1cm	7	5	35	10	1914.2	1570.5	5	80	343.7	23.905407755173	0.23905407755173	1.5	0.159369385034487
701	E	1cm	9	1	36	0	2060.1	1449.7	4	89	610.4	42.4552251782299	0.424552251782299	1.7	0.24973661869547
702	E	1cm	9	2	37	0	2063.3	1606.6	5	195	456.7	31.7649104503565	0.317649104503565	3.8	0.0835918696062013
703	E	1cm	9	3	38	0	2066.4	1840.4	4	136	226	15.7190053903669	0.157190053903669	2.64	0.0595416870847231
704	E	1cm	10	1	39	10	1920.5	1214.3	8	153	706.2	49.1184141888367	0.491184141888367	2.9	0.169373842030471
705	E	1cm	10	2	40	10	1912.6	1609.7	5	71	302.9	21.0676404103634	0.210676404103634	1.32	0.159603336442147
706	E	1cm	10	3	41	10	1914.2	1783.9	3	45	130.3	9.06277169187967	0.0906277169187967	0.84	0.107890139189044
707	E	1cm	10	4	42	10	1914.2	1733.7	4	77	180.5	12.5543383759346	0.125543383759346	1.46	0.0859886190132508
708	E	1cm	10	5	43	10	1922	1663.1	3	73	258.9	18.0073030777256	0.180073030777256	1.4	0.128623593412326
709	E	Check	1	1	1	20	1762	790.6	7	271	971.4	67.5639019300991	0.675639019300991	5.28	0.127961935473673
710	E	Check	1	2	2	20	1762	941.3	1	153	820.7	57.0822465658146	0.570822465658146	3.04	0.187770547913864
711	E	Check	1	3	3	20	1758.8	1084.1	7	124	674.7	46.9274908711528	0.469274908711528	2.34	0.200544832782704
712	E	Check	1	4	4	20	1757.3	1026	3	190	731.3	50.8641975308642	0.508641975308642	3.74	0.136000528157391
713	E	Check	2	1	5	0	2061.7	949.1	4	148	1112.6	77.3848026430186	0.773848026430186	2.88	0.26869723139937
714	E	Check	2	2	6	0	2058.5	1259.8	4	110	798.7	55.5520778994957	0.555520778994957	2.12	0.262038103299508
715	E	Check	2	3	7	0	2057	1306.9	5	103	750.1	52.1717962093549	0.521717962093549	1.96	0.266182633721198
716	E	Check	2	4	8	0	2055.4	1372.8	7	121	682.6	47.4769605286037	0.474769605286037	2.28	0.208232283020192
717	E	Check	2	5	9	0	2055.4	1594.1	6	77	461.3	32.0848548078595	0.320848548078595	1.42	0.22594968174549
718	E	Check	3	1	10	10	1918.9	638.4	2	192	1280.5	89.0627716918797	0.890627716918797	3.8	0.234375714978631
719	E	Check	3	2	11	10	1920.5	1195.5	5	113	725	50.4260128673274	0.504260128673274	2.16	0.233453763274664
720	E	Check	4	1	12	0	2063.3	1057.4	13	136	1005.9	69.9634846113719	0.699634846113719	2.46	0.284404408989317
721	E	Check	4	2	13	0	2066.4	1325.7	2	94	740.7	51.5179968701095	0.515179968701096	1.84	0.279989113424508
722	E	Check	4	3	14	0	2069.5	1145.3	5	131	924.2	64.2809946096331	0.642809946096331	2.52	0.255083311942989
723	E	Check	4	4	15	0	2066.4	1503	6	102	563.4	39.1862284820031	0.391862284820031	1.92	0.204094940010433
724	E	Check	4	5	16	0	2068	1540.7	4	106	527.3	36.6753608068162	0.366753608068162	2.04	0.17978118042557
725	E	Check	5	1	17	20	1791.8	724.7	4	152	1067.1	74.2201356285863	0.742201356285863	2.96	0.250743701447927
726	E	Check	5	2	18	20	1790.2	1146.8	3	126	643.4	44.7504781777082	0.447504781777082	2.46	0.181912512917513
727	E	Check	5	3	19	20	1790.2	823.6	2	369	966.6	67.2300469483568	0.672300469483568	7.34	0.0915940694119303
728	E	Check	5	4	20	20	1790.2	4.4	2	366	1785.8	124.207963832377	1.24207963832377	7.28	0.170615334934584
729	E	Check	6	1	21	20	1771.4	883.2	4	104	888.2	61.7770822465658	0.617770822465658	2	0.308885411232829
730	E	Check	6	2	22	20	1774.5	933.4	3	149	841.1	58.5011302382194	0.585011302382194	2.92	0.200346336432258
731	E	Check	6	3	23	20	1771.4	655.7	6	234	1115.7	77.6004173187272	0.776004173187272	4.56	0.170176353769139
732	E	Check	6	4	24	20	1771.4	967.9	10	193	803.5	55.8859328812381	0.558859328812381	3.66	0.152693805686443
733	E	Check	6	5	25	20	1772.9	2.9	4	493	1770	123.109024517475	1.23109024517475	9.78	0.125878348177378
734	E	Check	8	1	26	10	1922	878.5	3	176	1043.5	72.5786819683533	0.725786819683533	3.46	0.209764976787148
735	E	Check	8	2	27	10	1920.5	953.8	7	244	966.7	67.2370022604764	0.672370022604764	4.74	0.141850215739402
736	E	Check	8	3	28	10	1920.5	1065.2	4	192	855.3	59.4887845592071	0.594887845592071	3.76	0.158214852551083
737	E	Check	8	4	29	10	1918.9	1206.5	5	235	712.4	49.5496435402539	0.495496435402539	4.6	0.107716616391856
738	E	Check	8	5	30	10	1918.9	1616	3	90	302.9	21.0676404103634	0.210676404103634	1.74	0.121078393163008
739	E	Check	9	1	31	20	1772.9	459.5	3	219	1313.4	91.3510693792384	0.913510693792384	4.32	0.211460808748237
740	E	Check	9	2	32	20	1772.9	760.8	1	188	1012.1	70.3947139627891	0.703947139627891	3.74	0.188221160328313
741	E	Check	10	1	33	0	2064.8	960.1	2	148	1104.7	76.8353329855677	0.768353329855678	2.92	0.263134702005369
742	E	Check	10	2	34	0	2061.7	1151.5	4	135	910.2	63.3072509128847	0.633072509128847	2.62	0.241630728675132
743	E	Check	11	1	35	10	1909.5	724.7	4	140	1184.8	82.4065379933924	0.824065379933924	2.72	0.302965213211002
744	E	Check	12	1	36	10	1922	779.6	5	124	1142.4	79.4574856546688	0.794574856546688	2.38	0.333854981742306
745	E	Check	12	2	37	10	1920.5	911.4	3	158	1009.1	70.1860545992001	0.701860545992001	3.1	0.226406627739355
746	E	Check	12	3	38	10	1920.5	972.6	3	119	947.9	65.9294035819857	0.659294035819857	2.32	0.284178463715456
747	E	Check	13	1	39	0	2066.4	935	3	113	1131.4	78.6924013215093	0.786924013215093	2.2	0.357692733279588
748	E	Check	13	2	40	0	2066.4	1247.3	4	99	819.1	56.9709615719006	0.569709615719006	1.9	0.299847166167898
749	E	Check	13	3	41	0	2064.8	1033.8	4	121	1031	71.7092679533994	0.717092679533994	2.34	0.306449863048716
750	E	Check	14	1	42	10	1925.2	889.5	3	110	1035.7	72.0361676230221	0.720361676230221	2.14	0.336617605715057
751	E	Check	14	2	43	10	1920.5	1190.8	3	102	729.7	50.7529125369501	0.507529125369501	1.98	0.256327841095708
752	E	Check	14	3	44	10	1922	1259.8	4	105	662.2	46.0580768561989	0.460580768561989	2.02	0.228010281466331
753	E	0cm	1	1	1	0	2055.4	889.5	4	257	1165.9	81.0919840027821	0.810919840027821	5.06	0.160260837950162
754	E	0cm	2	1	2	10	1925.2	1661.5	3	54	263.7	18.3411580594679	0.183411580594679	1.02	0.179815275092823
755	E	0cm	2	2	3	10	1912.6	1176.6	4	175	736	51.1910972004869	0.511910972004869	3.42	0.149681570761658
756	E	0cm	3	1	4	20	1766.7	900.5	5	91	866.2	60.2469135802469	0.602469135802469	1.72	0.350272753373529
757	E	0cm	3	2	5	20	1766.7	1.3	3	162	1765.4	122.789080159972	1.22789080159972	3.18	0.386129182892994
758	E	0cm	4	1	6	0	2053.8	2.9	5	259	2050.9	142.64649626152	1.4264649626152	5.08	0.280800189491181
759	E	0cm	5	1	7	10	1911	470.5	6	201	1440.5	100.19127108329	1.0019127108329	3.9	0.256900695085359
760	E	0cm	6	1	8	20	1777.7	1503	4	71	274.7	19.1062423926274	0.191062423926274	1.34	0.142583898452443
761	E	0cm	6	2	9	20	1776.1	2.9	5	222	1773.2	123.331594505303	1.23331594505303	4.34	0.284174180887796
762	E	0cm	6	3	10	20	1777.7	53.1	1	112	1724.6	119.951312815163	1.19951312815163	2.22	0.540321228897129
763	E	0cm	6	4	11	20	1788.6	17	14	104	1771.6	123.220309511389	1.23220309511389	1.8	0.684557275063274
764	E	0cm	6	5	12	20	1790.2	1.3	4	129	1788.9	124.423578508086	1.24423578508086	2.5	0.497694314032342
765	E	0cm	7	1	13	0	2060.1	2.9	75	280	2057.2	143.084680925057	1.43084680925057	4.1	0.348987026646479
766	E	0cm	8	1	14	0	2058.5	1344.5	4	100	714	49.660928534168	0.49660928534168	1.92	0.258650669448792
767	E	0cm	8	2	15	0	2050.7	1787.1	7	51	263.6	18.3342027473483	0.183342027473483	0.88	0.208343213038049
768	E	0cm	8	3	16	0	2057	1189.2	5	224	867.8	60.358198574161	0.60358198574161	4.38	0.137804106333701
769	E	0cm	8	4	17	0	2055.4	1.3	2	251	2054.1	142.869066249348	1.42869066249348	4.98	0.286885675199494
770	E	0cm	9	1	18	0	2061.7	1120.1	7	130	941.6	65.491218918449	0.65491218918449	2.46	0.266224467148167
771	E	0cm	9	2	19	0	2060.1	1744.7	3	55	315.4	21.9370544253173	0.219370544253173	1.04	0.210933215628051
772	E	0cm	9	3	20	0	2068	1.3	45	269	2066.7	143.745435576421	1.43745435576421	4.48	0.320860347268798
773	E	0cm	10	1	21	10	1933	1273.9	2	75	659.1	45.8424621804903	0.458424621804903	1.46	0.31398946698966
774	E	0cm	10	2	22	10	1926.7	1.3	8	228	1925.4	133.917579551382	1.33917579551382	4.4	0.304358135344051
775	E	0cm	11	1	23	10	1934.6	1.3	5	221	1933.3	134.467049208833	1.34467049208833	4.32	0.31126631761304
776	E	0cm	12	1	24	20	1782.4	4.4	5	322	1778	123.665449487046	1.23665449487046	6.34	0.195055914017422
777	E	0cm	13	1	25	10	1934.6	1762	3	59	172.6	12.0048687184837	0.120048687184837	1.12	0.107186327843605
778	E	0cm	13	2	26	10	1923.6	2.9	6	139	1920.7	133.59067988176	1.3359067988176	2.66	0.502220601059247
779	E	0cm	13	3	27	10	1928.3	2.9	3	121	1925.4	133.917579551382	1.33917579551382	2.36	0.567447370980434
780	E	0cm	15	1	28	20	1772.9	1.3	4	131	1771.6	123.220309511389	1.23220309511389	2.54	0.485119328784997
781	E	0cm	15	2	29	20	1776.1	1.3	71	181	1774.8	123.442879499218	1.23442879499218	2.2	0.561103997723716
782	E	0cm	15	3	30	20	1779.2	2.9	2	76	1776.3	123.547209181012	1.23547209181012	1.48	0.834778440412243
783	E	0cm	16	1	31	0	2071.1	1827.9	4	76	243.2	16.9153190749435	0.169153190749435	1.44	0.117467493575996
784	E	0cm	17	1	32	20	1768.2	1338.3	1	81	429.9	29.9008868022953	0.299008868022953	1.6	0.186880542514345
785	E	0cm	17	2	33	20	1772.9	2.9	5	127	1770	123.109024517475	1.23109024517475	2.44	0.504545182448669
786	E	0cm	18	1	34	0	2049.1	1741.6	1	93	307.5	21.3875847678665	0.213875847678665	1.84	0.116236873738405
787	E	0cm	18	2	35	0	2039.7	4.4	5	137	2035.3	141.561467570857	1.41561467570857	2.64	0.536217680192641
788	E	0cm	19	1	36	10	1928.3	1653.7	12	59	274.6	19.0992870805077	0.190992870805077	0.94	0.203183905111784
789	E	0cm	20	1	37	10	1934.6	35.8	6	142	1898.8	132.06746652756	1.3206746652756	2.72	0.485542156351325
790	E	0cm	20	2	38	10	1920.5	1.3	1	144	1919.2	133.486350199965	1.33486350199965	2.86	0.466735490209669
791	E	0cm	21	1	39	10	1917.3	1675.7	4	72	241.6	16.8040340810294	0.168040340810294	1.36	0.123559074125216
792	E	0cm	21	2	40	10	1918.9	2.9	2	233	1916	133.263780212137	1.33263780212137	4.62	0.288449740718911
793	E	0cm	22	1	41	20	1769.8	1.3	4	115	1768.5	123.004694835681	1.23004694835681	2.22	0.554075201962526
794	F	2cm	1	1	1	20	1771.4	275.9	2	263	1495.5	104.016692749087	1.04016692749087	5.22	0.199265694921623
795	F	2cm	1	2	2	20	1768.2	417.1	4	231	1351.1	93.9732220483394	0.939732220483394	4.54	0.2069894758774
796	F	2cm	1	3	3	20	1774.5	569.3	2	235	1205.2	83.8254216657973	0.838254216657973	4.66	0.179882879111153
797	F	2cm	1	4	4	20	1772.9	472.1	3	250	1300.8	90.4747000521649	0.904747000521649	4.94	0.1831471660975
798	F	2cm	1	5	5	20	1780.8	790.6	3	131	990.2	68.8715006085898	0.688715006085898	2.56	0.269029299252304
799	F	2cm	2	1	6	0	2068	754.5	3	263	1313.5	91.358024691358	0.91358024691358	5.2	0.175688509021842
800	F	2cm	2	2	7	0	2068	795.3	3	216	1272.7	88.5202573465484	0.885202573465484	4.26	0.207794031329926
801	F	2cm	2	3	8	0	2063.3	982.1	3	208	1081.2	75.2008346374544	0.752008346374544	4.1	0.18341666984745
802	F	2cm	2	4	9	0	2064.8	1015	3	179	1049.8	73.0168666318901	0.730168666318901	3.52	0.207434280204233
803	F	2cm	2	5	10	0	2072.7	1215.9	3	126	856.8	59.5931142410016	0.595931142410016	2.46	0.24224843187399
804	F	2cm	3	1	11	10	1917.3	742	2	170	1175.3	81.7457833420275	0.817457833420275	3.36	0.243291021851272
805	F	2cm	3	2	12	10	1917.3	925.6	2	131	991.7	68.9758302903843	0.689758302903843	2.58	0.267348179420094
806	F	2cm	3	3	13	10	1915.7	1060.5	2	98	855.2	59.4818292470875	0.594818292470875	1.92	0.309801193995247
807	F	2cm	3	4	14	10	1918.9	1393.2	2	129	525.7	36.5640758129021	0.365640758129021	2.54	0.143953054381504
808	F	2cm	3	5	15	10	1917.3	1233.1	1	103	684.2	47.5882455225178	0.475882455225178	2.04	0.233275713345676
809	F	2cm	4	1	16	20	1771.4	401.4	4	190	1370	95.2877760389498	0.952877760389498	3.72	0.256149935588575
810	F	2cm	4	2	17	20	1772.9	752.9	3	132	1020	70.94418362024	0.7094418362024	2.58	0.274977455892403
811	F	2cm	4	3	18	20	1772.9	914.6	3	126	858.3	59.697443922796	0.59697443922796	2.46	0.242672536271529
812	F	2cm	4	4	19	20	1771.4	916.1	3	113	855.3	59.4887845592071	0.594887845592071	2.2	0.270403566178214
813	F	2cm	4	5	20	20	1769.8	1022.9	3	106	746.9	51.9492262215267	0.519492262215267	2.06	0.252180709813236
814	F	2cm	5	1	21	0	2068	1068.4	5	180	999.6	69.5252999478352	0.695252999478352	3.5	0.198643714136672
815	F	2cm	5	2	22	0	2066.4	1128	2	169	938.4	65.2686489306208	0.652686489306208	3.34	0.195415116558745
816	F	2cm	5	3	23	0	2064.8	1237.8	2	149	827	57.5204312293514	0.575204312293514	2.94	0.195647725269903
817	F	2cm	5	4	24	0	2063.3	974.2	6	209	1089.1	75.7503042949052	0.757503042949052	4.06	0.186577104174643
818	F	2cm	5	5	25	0	2063.3	1488.9	4	88	574.4	39.9513128151626	0.399513128151626	1.68	0.237805433423587
819	F	2cm	6	1	26	10	1917.3	614.9	3	154	1302.4	90.5859850460789	0.905859850460789	3.02	0.299953592867811
820	F	2cm	6	2	27	10	1914.2	737.3	3	144	1176.9	81.8570683359416	0.818570683359416	2.82	0.290273291971424
821	F	2cm	6	3	28	10	1918.9	916.1	2	151	1002.8	69.7478699356634	0.697478699356634	2.98	0.234053254817662
822	F	2cm	6	4	29	10	1922	1107.6	2	122	814.4	56.6440619022779	0.566440619022779	2.4	0.236016924592825
823	F	2cm	6	5	30	10	1923.6	1262.9	4	94	660.7	45.9537471744044	0.459537471744044	1.8	0.255298595413358
824	F	2cm	7	1	31	20	1768.2	412.4	4	133	1355.8	94.3001217179621	0.943001217179621	2.58	0.365504347744039
825	F	2cm	7	2	32	20	1774.5	696.5	2	152	1078	74.9782646496262	0.749782646496262	3	0.249927548832087
826	F	2cm	7	3	33	20	1771.4	834.5	4	144	936.9	65.1643192488263	0.651643192488263	2.8	0.232729711602951
827	F	2cm	7	4	34	20	1769.8	1019.7	3	102	750.1	52.1717962093549	0.521717962093549	1.98	0.263493920249267
828	F	2cm	7	5	35	20	1771.4	806.3	9	124	965.1	67.1257172665623	0.671257172665623	2.3	0.291850944637228
829	F	2cm	8	1	36	0	2068	982.1	2	138	1085.9	75.527734307077	0.75527734307077	2.72	0.277675493776019
830	F	2cm	8	2	37	0	2068	924	3	128	1144	79.5687706485829	0.795687706485829	2.5	0.318275082594331
831	F	2cm	8	3	38	0	2064.8	895.7	2	145	1169.1	81.3145539906103	0.813145539906103	2.86	0.284316622344791
832	F	2cm	8	4	39	0	2066.4	1245.7	4	90	820.7	57.0822465658146	0.570822465658146	1.72	0.331873526545434
833	F	2cm	8	5	40	0	2068	1190.8	4	96	877.2	61.0119979134064	0.610119979134064	1.84	0.331586945181556
834	F	2cm	9	1	41	10	1912.6	698	3	114	1214.6	84.4792210050426	0.844792210050426	2.22	0.380537031554246
835	F	2cm	9	2	42	10	1928.3	1137.4	1	128	790.9	55.0095635541645	0.550095635541645	2.54	0.216573084858915
836	F	2cm	10	1	43	10	1922	732.5	1	106	1189.5	82.7334376630151	0.827334376630151	2.1	0.393968750776262
837	F	2cm	10	2	44	10	1929.9	881.6	1	104	1048.3	72.9125369500957	0.729125369500957	2.06	0.353944354126678
838	F	2cm	10	3	45	10	1925.2	1198.6	3	103	726.6	50.5372978612415	0.505372978612415	2	0.252686489306208
839	F	1cm	1	1	1	20	1755.7	669.8	3	123	1085.9	75.527734307077	0.75527734307077	2.4	0.314698892946154
840	F	1cm	1	2	2	20	1757.3	881.6	2	190	875.7	60.9076682316119	0.609076682316119	3.76	0.161988479339393
841	F	1cm	1	3	3	20	1755.7	1033.8	3	194	721.9	50.2103981916189	0.502103981916189	3.82	0.131440832962353
842	F	1cm	1	4	4	20	1752.5	1496.8	4	106	255.7	17.7847330898974	0.177847330898974	2.04	0.0871800641661638
843	F	1cm	1	5	5	20	1754.1	1451.3	9	185	302.8	21.0606850982438	0.210606850982438	3.52	0.0598314917563744
844	F	1cm	2	1	6	0	2053.8	1173.5	4	111	880.3	61.227612589115	0.61227612589115	2.14	0.286110339201472
845	F	1cm	2	2	7	0	2058.5	1790.2	2	40	268.3	18.661102416971	0.18661102416971	0.76	0.245540821275934
846	F	1cm	2	3	8	0	2055.4	1476.4	6	121	579	40.2712571726656	0.402712571726656	2.3	0.175092422489851
847	F	1cm	2	4	9	0	2061.7	1581.5	4	107	480.2	33.3994087984698	0.333994087984698	2.06	0.162133052419756
848	F	1cm	2	5	10	0	2055.4	1700.8	5	77	354.6	24.6635367762128	0.246635367762128	1.44	0.171274560945923
849	F	1cm	3	1	11	10	1909.5	1305.3	5	210	604.2	42.0239958268127	0.420239958268127	4.1	0.102497550797104
850	F	1cm	3	2	12	10	1906.3	1101.3	6	261	805	55.9902625630325	0.559902625630325	5.1	0.109784828554966
851	F	1cm	3	3	13	10	1900.1	1256.7	4	190	643.4	44.7504781777082	0.447504781777082	3.72	0.120296984348678
852	F	1cm	3	4	14	10	1904.8	1391.6	3	129	513.2	35.6946617979482	0.356946617979482	2.52	0.141645483325191
853	F	1cm	3	5	15	10	1901.6	1380.6	6	150	521	36.2371761432794	0.362371761432794	2.88	0.125823528275276
854	F	1cm	4	1	16	20	1768.2	1234.7	3	119	533.5	37.1065901582334	0.371065901582334	2.32	0.159942198957902
855	F	1cm	4	2	17	20	1765.1	1203.3	2	140	561.8	39.074943488089	0.39074943488089	2.76	0.141575882203221
856	F	1cm	5	1	18	0	2050.7	936.5	2	117	1114.2	77.4960876369327	0.774960876369327	2.3	0.336939511464925
857	F	1cm	5	2	19	0	2061.7	1273.9	2	111	787.8	54.7939488784559	0.547939488784559	2.18	0.251348389350715
858	F	1cm	5	3	20	0	2060.1	1532.9	3	92	527.2	36.6684054946966	0.366684054946966	1.78	0.206002278060093
859	F	1cm	5	4	21	0	2061.7	1550.1	4	101	511.6	35.5833768040341	0.355833768040341	1.94	0.183419468062031
860	F	1cm	5	5	22	0	2058.5	1718	2	82	340.5	23.6828377673448	0.236828377673448	1.6	0.148017736045905
861	F	1cm	6	1	23	10	1939.3	1457.5	1	112	481.8	33.5106937923839	0.335106937923839	2.22	0.150949071136865
862	F	1cm	6	2	24	10	1925.2	1521.9	2	97	403.3	28.0507737784733	0.280507737784733	1.9	0.147635651465649
863	F	1cm	6	3	25	10	1929.9	1608.2	4	102	321.7	22.3752390888541	0.223752390888541	1.96	0.114159383106399
864	F	1cm	6	4	26	10	1925.2	1521.9	3	107	403.3	28.0507737784733	0.280507737784733	2.08	0.134859489319583
865	F	1cm	6	5	27	10	1926.7	1484.2	4	96	442.5	30.7772561293688	0.307772561293688	1.84	0.167267696355265
866	F	1cm	7	1	28	20	1878.1	922.4	4	105	955.7	66.471917927317	0.66471917927317	2.02	0.329068900630282
867	F	1cm	7	2	29	20	1873.4	1410.5	6	89	462.9	32.1961398017736	0.321961398017736	1.66	0.193952649408275
868	F	1cm	7	3	30	20	1874.9	1325.7	4	59	549.2	38.1985741610155	0.381985741610155	1.1	0.347259765100141
869	F	1cm	7	4	31	20	1871.8	1482.6	2	56	389.2	27.0700747696053	0.270700747696053	1.08	0.250648840459308
870	F	1cm	7	5	32	20	1873.4	1343	6	71	530.4	36.8909754825248	0.368909754825248	1.3	0.28377673448096
871	F	1cm	8	1	33	0	2061.7	1305.3	1	68	756.4	52.6099808728917	0.526099808728917	1.34	0.392611797558893
872	F	1cm	8	2	34	0	2055.4	1691.3	1	37	364.1	25.3242914275778	0.253242914275778	0.72	0.35172626982747
873	F	1cm	8	3	35	0	2058.5	1710.2	1	39	348.3	24.2253521126761	0.242253521126761	0.76	0.318754633061527
874	F	1cm	8	4	36	0	2057	1791.8	2	33	265.2	18.4454877412624	0.184454877412624	0.62	0.297507866794555
875	F	1cm	8	5	37	0	2058.5	1766.7	3	89	291.8	20.2956007650843	0.202956007650843	1.72	0.117997678866769
876	F	1cm	9	1	38	10	1920.5	1639.6	3	66	280.9	19.5374717440445	0.195374717440445	1.26	0.155059299555909
877	F	1cm	9	2	39	10	1929.9	1561.1	3	51	368.8	25.6511910972005	0.256511910972005	0.96	0.267199907262505
878	F	1cm	9	3	40	10	1928.3	1660	4	41	268.3	18.661102416971	0.18661102416971	0.74	0.252177059688797
879	F	1cm	9	4	41	10	1928.3	1586.2	1	84	342.1	23.7941227612589	0.237941227612589	1.66	0.143338088923246
880	F	1cm	9	5	42	10	1926.7	1656.8	1	47	269.9	18.7723874108851	0.187723874108851	0.92	0.204047689248751
881	F	1cm	10	1	43	20	1777.7	1148.4	1	64	629.3	43.7697791688402	0.437697791688402	1.26	0.3473791997527
882	F	1cm	10	2	44	20	1787.1	1503	1	45	284.1	19.7600417318727	0.197600417318727	0.88	0.224545928771281
883	F	1cm	10	3	45	20	1790.2	1244.1	2	96	546.1	37.9829594853069	0.379829594853069	1.88	0.202037018538867
884	F	0cm	1	1	1	0	2080.5	1037	2	141	1043.5	72.5786819683533	0.725786819683533	2.78	0.261074395569616
885	F	0cm	1	2	2	0	2078.9	1484.2	1	78	594.7	41.3632411754478	0.413632411754478	1.54	0.268592475165245
886	F	0cm	1	3	3	0	2074.2	1495.2	1	98	579	40.2712571726656	0.402712571726656	1.94	0.207583799859101
887	F	0cm	1	4	4	0	2077.4	1534.4	4	139	543	37.7673448095983	0.377673448095983	2.7	0.139879054850364
888	F	0cm	1	5	5	0	2072.7	1360.2	2	121	712.5	49.5565988523735	0.495565988523735	2.38	0.208221003581401
889	F	0cm	2	1	6	10	1918.9	619.6	3	193	1299.3	90.3703703703704	0.903703703703704	3.8	0.237816764132554
890	F	0cm	2	2	7	10	1917.3	17	4	202	1900.3	132.171796209355	1.32171796209355	3.96	0.333767162144836
891	F	0cm	2	3	8	10	1922	1051.1	4	157	870.9	60.5738132498696	0.605738132498696	3.06	0.197953638071469
892	F	0cm	2	4	9	10	1915.7	2.9	9	317	1912.8	133.041210224309	1.33041210224309	6.16	0.215975990623878
893	F	0cm	2	5	10	10	1922	2.9	1	217	1919.1	133.479394887846	1.33479394887846	4.32	0.308980080758902
894	F	0cm	3	1	11	20	1762	971.1	6	88	790.9	55.0095635541645	0.550095635541645	1.64	0.335424168013198
895	F	0cm	3	2	12	20	1768.2	1421.4	3	50	346.8	24.1210224308816	0.241210224308816	0.94	0.256606621605123
896	F	0cm	3	3	13	20	1771.4	1531.3	3	39	240.1	16.6997043992349	0.166997043992349	0.72	0.231940338878263
897	F	0cm	3	4	14	20	1769.8	1499.9	2	82	269.9	18.7723874108851	0.187723874108851	1.6	0.117327421318032
898	F	0cm	3	5	15	20	1780.8	1236.3	2	83	544.5	37.8716744913928	0.378716744913928	1.62	0.233775768465388
899	F	0cm	4	1	16	0	2068	1554.8	1	53	513.2	35.6946617979482	0.356946617979482	1.04	0.343217901903348
900	F	0cm	4	2	17	0	2066.4	1539.1	2	114	527.3	36.6753608068162	0.366753608068162	2.24	0.163729289316144
901	F	0cm	4	3	18	0	2068	1388.5	3	105	679.5	47.2613458528951	0.472613458528951	2.04	0.23167326398478
902	F	0cm	4	4	19	0	2068	1862.4	1	53	205.6	14.3001217179621	0.143001217179621	1.04	0.13750117036502
903	F	0cm	4	5	20	0	2077.4	1853	1	171	224.4	15.6077203964528	0.156077203964528	3.4	0.0459050599895671
904	F	0cm	5	1	21	10	1940.9	462.6	1	417	1478.3	102.820379064511	1.02820379064511	8.32	0.123582186375614
905	F	0cm	5	2	22	10	1934.6	1573.7	2	60	360.9	25.1017214397496	0.251017214397496	1.16	0.216394150342669
906	F	0cm	5	3	23	10	1956.5	2.9	9	295	1953.6	135.878977569118	1.35878977569118	5.72	0.237550660085871
907	F	0cm	6	1	24	10	1929.9	1561.1	2	46	368.8	25.6511910972005	0.256511910972005	0.88	0.291490807922733
908	F	0cm	6	2	25	10	1917.3	603.9	5	498	1313.4	91.3510693792384	0.913510693792384	9.86	0.0926481433866515
909	F	0cm	6	3	26	10	1928.3	640	4	464	1288.3	89.6052860372109	0.896052860372109	9.2	0.0973970500404467
910	F	0cm	6	4	27	10	1918.9	2.9	3	189	1916	133.263780212137	1.33263780212137	3.72	0.358235968312196
911	F	0cm	7	1	28	20	1809	1277.1	1	67	531.9	36.9953051643193	0.369953051643193	1.32	0.280267463366055
912	F	0cm	7	2	29	20	1804.3	4.4	3	297	1799.9	125.188662841245	1.25188662841245	5.88	0.212905889185791
913	F	0cm	8	1	30	0	2080.5	1317.9	3	97	762.6	53.0412102243088	0.530412102243088	1.88	0.282134096937813
914	F	0cm	8	2	31	0	2069.5	2.9	5	438	2066.6	143.738480264302	1.43738480264302	8.66	0.165979769358316
915	F	0cm	8	3	32	0	2069.5	1612.9	1	75	456.6	31.7579551382368	0.317579551382368	1.48	0.21458077796106
916	F	0cm	8	4	33	0	2072.7	1.3	3	249	2071.4	144.072335246044	1.44072335246044	4.92	0.292829949687082
917	F	0cm	8	5	34	0	2078.9	37.4	5	198	2041.5	141.992696922274	1.41992696922274	3.86	0.367856727777913
918	F	0cm	9	1	35	10	1920.5	1.3	3	100	1919.2	133.486350199965	1.33486350199965	1.94	0.688073970102914
919	F	0cm	9	2	36	10	1920.5	1639.6	5	75	280.9	19.5374717440445	0.195374717440445	1.4	0.139553369600318
920	F	0cm	9	3	37	10	1917.3	7.6	3	131	1909.7	132.8255955486	1.328255955486	2.56	0.51884998261172
921	F	0cm	10	1	38	20	1785.5	1579.9	4	77	205.6	14.3001217179621	0.143001217179621	1.46	0.0979460391641239
922	F	0cm	10	2	39	20	1783.9	779.6	8	208	1004.3	69.8521996174578	0.698521996174578	4	0.174630499043645
923	F	0cm	10	3	40	20	1787.1	1514	3	59	273.1	18.9949573987133	0.189949573987133	1.12	0.169597833917083
924	F	0cm	10	4	41	20	1788.6	771.8	1	199	1016.8	70.7216136324118	0.707216136324118	3.96	0.178589933415181
925	F	0cm	10	5	42	20	1783.9	1.3	5	263	1782.6	123.985393844549	1.23985393844549	5.16	0.240281771016567
